# Supplementary material for: Genus-specific remodeling of carbon and energy metabolism facilitates acetoclastic methanogenesis in Methanosarcina spp. and Methanothrix spp
Source: J Bacteriol. 2026 Jan 22;208(2):e00448-25. doi: 10.1128/jb.00448-25 (PMC12918732; doi:10.1128/jb.00448-25)
Supplement: Supplemental tables — Tables S1 to S11. [file jb.00448-25-s0002.xlsx]

## Sheet: Supp. Table 1
Table S1. Gene count matrix for select acetate catabolism and energy conservation genes across the Class Methanosarcinia (GTDB r214.0). Abbreviated genome ID's are indicated in accordance with GTDB accessions, and taxonomic information is designated per GTDB.
genome_ID	Taxonomy	checkM completeness	FpoF	FpoD	FpoC	ackA	RnfE	RnfD	FpoL	RnfG	acs	RnfC	FpoI	FpoH	RnfB	pta	FpoJ	FpoK	RnfA
GCA_002010075.1	d__Archaea;p__Halobacteriota;c__Methanosarcinia_A;o__Methanosarcinales_A;f__Methermicoccaceae;g__JdFR-19;s__JdFR-19 sp002010075	96.73	0	1	1	0	0	0	1	0	0	0	1	1	0	0	0	1	0
GCA_003661015.1	d__Archaea;p__Halobacteriota;c__Methanosarcinia_A;o__Methanosarcinales_A;f__Methermicoccaceae;g__JdFR-19;s__JdFR-19 sp003661015	74.24	0	0	1	0	0	0	1	0	0	0	1	1	0	0	0	1	0
GCF_000711905.1	d__Archaea;p__Halobacteriota;c__Methanosarcinia_A;o__Methanosarcinales_A;f__Methermicoccaceae;g__Methermicoccus;s__Methermicoccus shengliensis	100	0	1	1	0	0	0	1	0	1	0	1	1	0	0	0	1	0
GCA_004193545.1	d__Archaea;p__Halobacteriota;c__Methanosarcinia;o__Methanosarcinales;f__EX4572-44;g__Ethanoperedens;s__Ethanoperedens ethanivorans	92.27	0	0	0	0	0	0	1	0	1	0	1	0	0	0	0	0	0
GCA_905067535.1	d__Archaea;p__Halobacteriota;c__Methanosarcinia;o__Methanosarcinales;f__EX4572-44;g__Ethanoperedens;s__Ethanoperedens ethanivorans_B	55.63	0	0	0	0	0	0	0	0	1	0	0	0	0	0	0	0	0
GCA_905067555.1	d__Archaea;p__Halobacteriota;c__Methanosarcinia;o__Methanosarcinales;f__EX4572-44;g__Ethanoperedens;s__Ethanoperedens ethanivorans_C	58.2	0	0	0	0	0	0	0	0	0	0	0	0	0	0	0	0	0
GCA_004212095.1	d__Archaea;p__Halobacteriota;c__Methanosarcinia;o__Methanosarcinales;f__EX4572-44;g__Ethanoperedens;s__Ethanoperedens sp004212095	91.18	1	0	0	0	0	0	1	0	1	0	1	0	0	0	0	1	0
GCA_012910725.1	d__Archaea;p__Halobacteriota;c__Methanosarcinia;o__Methanosarcinales;f__EX4572-44;g__Ethanoperedens;s__Ethanoperedens thermophilum	70.26	0	0	0	0	0	0	1	0	0	0	1	0	0	0	0	1	0
GCA_002254825.2	d__Archaea;p__Halobacteriota;c__Methanosarcinia;o__Methanosarcinales;f__EX4572-44;g__EX4572-44;s__EX4572-44 sp002254825	75.82	1	0	0	0	0	0	1	0	0	0	1	0	0	0	0	1	0
GCA_905171695.1	d__Archaea;p__Halobacteriota;c__Methanosarcinia;o__Methanosarcinales;f__EX4572-44;g__EX4572-44;s__EX4572-44 sp905171695	98.69	1	0	0	0	0	0	1	0	1	0	1	0	0	0	0	1	0
GCA_014859725.1	d__Archaea;p__Halobacteriota;c__Methanosarcinia;o__Methanosarcinales;f__Methanocomedenaceae;g__Kmv04;s__Kmv04 sp014859725	97.71	1	1	1	0	0	0	1	0	1	0	1	1	0	0	0	1	0
GCA_009649835.1	d__Archaea;p__Halobacteriota;c__Methanosarcinia;o__Methanosarcinales;f__Methanocomedenaceae;g__Methanocomedens;s__Methanocomedens sp009649835	91.18	1	1	1	0	0	0	0	0	1	0	1	1	1	0	0	1	0
GCA_014237145.1	d__Archaea;p__Halobacteriota;c__Methanosarcinia;o__Methanosarcinales;f__Methanocomedenaceae;g__Methanocomedens;s__Methanocomedens sp014237145	98.69	1	1	1	0	0	0	1	0	2	0	1	1	1	0	0	1	0
GCA_013330355.1	d__Archaea;p__Halobacteriota;c__Methanosarcinia;o__Methanosarcinales;f__Methanocomedenaceae;g__Methanocomedens;s__Methanocomedens sp7939u	68.82	1	0	1	0	0	0	0	0	0	0	1	1	0	0	0	0	0
GCA_002926195.1	d__Archaea;p__Halobacteriota;c__Methanosarcinia;o__Methanosarcinales;f__Methanocomedenaceae;g__Methanomarinus;s__Methanomarinus sp002926195	95.42	1	1	1	0	0	0	1	0	1	0	1	1	0	0	0	1	1
GCA_021108405.1	d__Archaea;p__Halobacteriota;c__Methanosarcinia;o__Methanosarcinales;f__Methanocomedenaceae;g__Methanomarinus;s__Methanomarinus sp021108405	98.69	1	1	1	0	0	0	1	0	1	0	1	1	0	0	0	1	1
GCA_013374385.1	d__Archaea;p__Halobacteriota;c__Methanosarcinia;o__Methanosarcinales;f__Methanocomedenaceae;g__QBUR01;s__QBUR01 sp013374385	66.78	0	0	0	0	0	0	0	0	1	0	0	0	0	0	0	0	0
GCA_019429385.1	d__Archaea;p__Halobacteriota;c__Methanosarcinia;o__Methanosarcinales;f__Methanocomedenaceae;g__QBUR01;s__QBUR01 sp019429385	100	1	1	1	0	0	0	1	0	1	0	1	1	0	0	0	1	1
GCA_022353185.1	d__Archaea;p__Halobacteriota;c__Methanosarcinia;o__Methanosarcinales;f__Methanocomedenaceae;g__QBUR01;s__QBUR01 sp022353185	98.37	1	1	1	0	0	0	1	0	1	0	1	0	0	0	0	1	0
GCA_023136155.1	d__Archaea;p__Halobacteriota;c__Methanosarcinia;o__Methanosarcinales;f__Methanocomedenaceae;g__QBUR01;s__QBUR01 sp023136155	89.22	0	1	1	0	0	0	0	0	1	0	1	1	0	0	0	1	0
GCA_023544495.1	d__Archaea;p__Halobacteriota;c__Methanosarcinia;o__Methanosarcinales;f__Methanocomedenaceae;g__QBUR01;s__QBUR01 sp023544495	78.93	1	2	1	0	0	0	0	0	1	0	2	1	0	0	0	1	0
GCA_023544605.1	d__Archaea;p__Halobacteriota;c__Methanosarcinia;o__Methanosarcinales;f__Methanocomedenaceae;g__QBUR01;s__QBUR01 sp023544605	97.06	1	1	1	0	0	0	1	0	1	0	1	1	0	0	0	1	1
GCA_002503595.1	d__Archaea;p__Halobacteriota;c__Methanosarcinia;o__Methanosarcinales;f__Methanogasteraceae;g__Methanogaster;s__Methanogaster sp002503595	89.49	1	0	0	0	0	0	0	0	0	0	0	0	0	0	0	0	0
GCA_002506015.1	d__Archaea;p__Halobacteriota;c__Methanosarcinia;o__Methanosarcinales;f__Methanogasteraceae;g__Methanogaster;s__Methanogaster sp002506015	87.25	1	1	1	0	0	0	0	0	0	0	0	0	0	0	0	0	0
GCA_003194445.1	d__Archaea;p__Halobacteriota;c__Methanosarcinia;o__Methanosarcinales;f__Methanogasteraceae;g__Methanogaster;s__Methanogaster sp003194445	95.92	1	1	1	0	0	0	1	0	1	0	1	1	0	0	1	1	0
GCA_003601535.1	d__Archaea;p__Halobacteriota;c__Methanosarcinia;o__Methanosarcinales;f__Methanogasteraceae;g__Methanogaster;s__Methanogaster sp003601535	88.29	1	1	1	0	0	0	1	0	0	0	1	1	0	0	1	1	0
GCA_003661105.1	d__Archaea;p__Halobacteriota;c__Methanosarcinia;o__Methanosarcinales;f__Methanogasteraceae;g__Methanogaster;s__Methanogaster sp003661105	84.59	1	0	0	0	0	0	0	0	0	0	0	0	0	0	0	0	0
GCA_004211975.1	d__Archaea;p__Halobacteriota;c__Methanosarcinia;o__Methanosarcinales;f__Methanogasteraceae;g__Methanogaster;s__Methanogaster sp004211975	91.99	1	1	1	0	0	0	1	0	0	0	1	1	0	0	1	1	0
GCA_012961645.1	d__Archaea;p__Halobacteriota;c__Methanosarcinia;o__Methanosarcinales;f__Methanogasteraceae;g__Methanogaster;s__Methanogaster sp012961645	78.45	1	1	1	0	0	0	0	0	0	0	1	1	0	0	1	1	0
GCA_013572355.1	d__Archaea;p__Halobacteriota;c__Methanosarcinia;o__Methanosarcinales;f__Methanogasteraceae;g__Methanogaster;s__Methanogaster sp013572355	95.59	1	1	1	0	0	0	1	0	0	0	1	1	0	0	1	1	0
GCA_021159385.1	d__Archaea;p__Halobacteriota;c__Methanosarcinia;o__Methanosarcinales;f__Methanogasteraceae;g__Methanogaster;s__Methanogaster sp021159385	95.75	1	1	1	0	0	0	1	0	0	0	1	0	0	0	1	1	0
GCA_002839545.1	d__Archaea;p__Halobacteriota;c__Methanosarcinia;o__Methanosarcinales;f__Methanoperedenaceae;g__Methanoperedens_A;s__Methanoperedens_A sp002839545	96.41	1	0	0	0	0	0	1	0	1	0	1	0	0	0	0	1	0
GCA_014859785.1	d__Archaea;p__Halobacteriota;c__Methanosarcinia;o__Methanosarcinales;f__Methanoperedenaceae;g__Methanoperedens_A;s__Methanoperedens_A sp014859785	98.86	1	0	0	0	0	0	1	0	1	0	1	0	0	0	0	1	0
GCF_000685155.1	d__Archaea;p__Halobacteriota;c__Methanosarcinia;o__Methanosarcinales;f__Methanoperedenaceae;g__Methanoperedens;s__Methanoperedens nitroreducens	99.67	1	0	0	0	0	0	1	0	1	0	1	0	0	0	0	1	0
GCF_900196725.1	d__Archaea;p__Halobacteriota;c__Methanosarcinia;o__Methanosarcinales;f__Methanoperedenaceae;g__Methanoperedens;s__Methanoperedens nitroreducens_A	97.71	1	0	0	0	0	0	2	0	1	0	2	0	0	0	0	2	0
GCA_020724545.1	d__Archaea;p__Halobacteriota;c__Methanosarcinia;o__Methanosarcinales;f__Methanoperedenaceae;g__Methanoperedens;s__Methanoperedens nitroreducens_B	100	1	0	0	0	0	0	1	0	1	0	1	0	0	0	0	1	0
GCF_002487355.1	d__Archaea;p__Halobacteriota;c__Methanosarcinia;o__Methanosarcinales;f__Methanoperedenaceae;g__Methanoperedens;s__Methanoperedens sp002487355	99.35	1	0	0	0	0	0	1	0	1	0	1	0	0	0	0	1	0
GCA_003104905.1	d__Archaea;p__Halobacteriota;c__Methanosarcinia;o__Methanosarcinales;f__Methanoperedenaceae;g__Methanoperedens;s__Methanoperedens sp003104905	98.69	1	0	0	0	0	0	1	0	1	0	1	0	0	0	0	1	0
GCA_012026795.1	d__Archaea;p__Halobacteriota;c__Methanosarcinia;o__Methanosarcinales;f__Methanoperedenaceae;g__Methanoperedens;s__Methanoperedens sp012026795	100	1	0	0	0	0	0	1	0	1	0	1	0	0	0	0	1	0
GCA_012026835.1	d__Archaea;p__Halobacteriota;c__Methanosarcinia;o__Methanosarcinales;f__Methanoperedenaceae;g__Methanoperedens;s__Methanoperedens sp012026835	99.35	1	0	0	0	0	0	1	0	1	0	1	0	0	0	0	1	0
GCA_018899795.1	d__Archaea;p__Halobacteriota;c__Methanosarcinia;o__Methanosarcinales;f__Methanoperedenaceae;g__Methanoperedens;s__Methanoperedens sp018899795	88.84	1	0	0	0	0	0	0	0	1	0	0	0	0	0	0	0	1
GCA_018900975.1	d__Archaea;p__Halobacteriota;c__Methanosarcinia;o__Methanosarcinales;f__Methanoperedenaceae;g__Methanoperedens;s__Methanoperedens sp018900975	86.27	1	0	0	0	0	0	0	0	1	0	0	0	0	0	0	0	0
GCA_021409285.1	d__Archaea;p__Halobacteriota;c__Methanosarcinia;o__Methanosarcinales;f__Methanoperedenaceae;g__Methanoperedens;s__Methanoperedens sp021409285	98.04	1	0	0	0	0	0	1	0	1	0	1	0	0	0	0	1	0
GCA_023249105.1	d__Archaea;p__Halobacteriota;c__Methanosarcinia;o__Methanosarcinales;f__Methanoperedenaceae;g__Methanoperedens;s__Methanoperedens sp023249105	99.35	1	0	0	0	0	0	1	0	1	0	1	0	0	0	0	1	0
GCA_023249275.1	d__Archaea;p__Halobacteriota;c__Methanosarcinia;o__Methanosarcinales;f__Methanoperedenaceae;g__Methanoperedens;s__Methanoperedens sp023249275	95.75	1	0	0	0	0	0	1	0	0	0	1	0	0	0	0	1	0
GCA_902384525.1	d__Archaea;p__Halobacteriota;c__Methanosarcinia;o__Methanosarcinales;f__Methanoperedenaceae;g__Methanoperedens;s__Methanoperedens sp902384525	97.36	1	0	0	0	0	0	1	0	1	0	1	0	0	0	0	1	0
GCA_902386085.1	d__Archaea;p__Halobacteriota;c__Methanosarcinia;o__Methanosarcinales;f__Methanoperedenaceae;g__Methanoperedens;s__Methanoperedens sp902386085	56.93	0	0	0	0	0	0	0	0	0	0	1	0	0	0	0	1	0
GCA_902386115.1	d__Archaea;p__Halobacteriota;c__Methanosarcinia;o__Methanosarcinales;f__Methanoperedenaceae;g__Methanoperedens;s__Methanoperedens sp902386115	73.34	0	0	0	0	0	0	1	0	0	0	1	0	0	0	0	1	0
GCA_902386135.1	d__Archaea;p__Halobacteriota;c__Methanosarcinia;o__Methanosarcinales;f__Methanoperedenaceae;g__Methanoperedens;s__Methanoperedens sp902386135	99.35	1	0	0	0	0	0	1	0	1	0	1	0	0	0	0	1	0
GCA_902386205.1	d__Archaea;p__Halobacteriota;c__Methanosarcinia;o__Methanosarcinales;f__Methanoperedenaceae;g__Methanoperedens;s__Methanoperedens sp902386205	96.08	1	0	0	0	0	0	1	0	1	0	1	0	0	0	0	1	0
GCA_902386255.1	d__Archaea;p__Halobacteriota;c__Methanosarcinia;o__Methanosarcinales;f__Methanoperedenaceae;g__Methanoperedens;s__Methanoperedens sp902386255	98.26	1	0	0	0	0	0	1	0	1	0	1	0	0	0	0	1	0
GCA_905339155.1	d__Archaea;p__Halobacteriota;c__Methanosarcinia;o__Methanosarcinales;f__Methanoperedenaceae;g__Methanoperedens;s__Methanoperedens sp905339155	98.69	2	0	0	0	0	0	1	0	1	0	1	0	0	0	0	1	0
GCA_013331375.1	d__Archaea;p__Halobacteriota;c__Methanosarcinia;o__Methanosarcinales;f__Methanoperedenaceae;g__UBA10536;s__UBA10536 sp10536u	82.78	1	1	1	0	0	0	1	0	0	0	1	1	0	0	0	0	0
GCA_020793555.1	d__Archaea;p__Halobacteriota;c__Methanosarcinia;o__Methanosarcinales;f__Methanosarcinaceae;g__DQIP01;s__DQIP01 sp020793555	93.55	1	1	1	0	1	1	1	1	1	0	1	1	1	0	1	1	1
GCA_020793565.1	d__Archaea;p__Halobacteriota;c__Methanosarcinia;o__Methanosarcinales;f__Methanosarcinaceae;g__DQIP01;s__DQIP01 sp020793565	98.04	1	2	2	0	1	1	1	1	1	0	1	1	1	0	1	1	1
GCA_023544565.1	d__Archaea;p__Halobacteriota;c__Methanosarcinia;o__Methanosarcinales;f__Methanosarcinaceae;g__DQIP01;s__DQIP01 sp023544565	92.48	1	1	1	0	1	1	1	1	1	0	1	1	1	0	1	1	1
GCA_012329085.1	d__Archaea;p__Halobacteriota;c__Methanosarcinia;o__Methanosarcinales;f__Methanosarcinaceae;g__JAAXQB01;s__JAAXQB01 sp012329085	84.87	0	0	0	1	0	0	0	0	1	0	0	0	0	0	0	0	0
GCA_016926455.1	d__Archaea;p__Halobacteriota;c__Methanosarcinia;o__Methanosarcinales;f__Methanosarcinaceae;g__JAFGQV01;s__JAFGQV01 sp016926455	80.55	0	0	0	0	0	1	0	1	2	0	0	0	1	0	0	0	1
GCA_016935475.1	d__Archaea;p__Halobacteriota;c__Methanosarcinia;o__Methanosarcinales;f__Methanosarcinaceae;g__JAFGQV01;s__JAFGQV01 sp016935475	80.27	0	0	0	0	0	0	0	0	1	0	0	0	0	0	0	0	0
GCA_021106765.1	d__Archaea;p__Halobacteriota;c__Methanosarcinia;o__Methanosarcinales;f__Methanosarcinaceae;g__JAIOTO01;s__JAIOTO01 sp021106765	98.53	1	1	1	0	0	1	1	1	1	0	1	1	1	0	1	1	1
GCF_004363215.1	d__Archaea;p__Halobacteriota;c__Methanosarcinia;o__Methanosarcinales;f__Methanosarcinaceae;g__Methanimicrococcus;s__Methanimicrococcus blatticola	94.12	0	0	0	1	0	0	0	0	0	0	0	0	0	1	0	0	0
GCA_009776675.1	d__Archaea;p__Halobacteriota;c__Methanosarcinia;o__Methanosarcinales;f__Methanosarcinaceae;g__Methanimicrococcus;s__Methanimicrococcus sp009776675	75.09	0	0	0	0	0	0	0	0	0	0	0	0	0	0	0	0	0
GCA_009783635.1	d__Archaea;p__Halobacteriota;c__Methanosarcinia;o__Methanosarcinales;f__Methanosarcinaceae;g__Methanimicrococcus;s__Methanimicrococcus sp009783635	84.52	0	0	0	0	0	0	0	0	0	0	0	0	0	0	0	0	0
GCA_009784005.1	d__Archaea;p__Halobacteriota;c__Methanosarcinia;o__Methanosarcinales;f__Methanosarcinaceae;g__Methanimicrococcus;s__Methanimicrococcus sp009784005	92.14	0	0	0	0	0	0	0	0	0	0	0	0	0	0	0	0	0
GCA_012518265.1	d__Archaea;p__Halobacteriota;c__Methanosarcinia;o__Methanosarcinales;f__Methanosarcinaceae;g__Methanimicrococcus;s__Methanimicrococcus sp012518265	90.85	0	0	0	1	0	0	0	0	0	0	0	0	0	1	0	0	0
GCA_017613335.1	d__Archaea;p__Halobacteriota;c__Methanosarcinia;o__Methanosarcinales;f__Methanosarcinaceae;g__Methanimicrococcus;s__Methanimicrococcus sp017613335	76.28	0	0	0	1	0	0	0	0	0	0	0	0	0	1	0	0	0
GCF_000013725.1	d__Archaea;p__Halobacteriota;c__Methanosarcinia;o__Methanosarcinales;f__Methanosarcinaceae;g__Methanococcoides;s__Methanococcoides burtonii	99.35	1	1	1	0	1	1	1	1	2	1	1	1	1	0	1	1	1
GCF_000765475.1	d__Archaea;p__Halobacteriota;c__Methanosarcinia;o__Methanosarcinales;f__Methanosarcinaceae;g__Methanococcoides;s__Methanococcoides methylutens	100	1	1	1	0	1	1	1	1	2	1	1	1	1	0	1	1	1
GCF_000970325.1	d__Archaea;p__Halobacteriota;c__Methanosarcinia;o__Methanosarcinales;f__Methanosarcinaceae;g__Methanococcoides;s__Methanococcoides methylutens_A	100	1	1	1	0	1	1	1	1	2	1	1	1	1	0	1	1	1
GCF_021184045.1	d__Archaea;p__Halobacteriota;c__Methanosarcinia;o__Methanosarcinales;f__Methanosarcinaceae;g__Methanococcoides;s__Methanococcoides orientis	100	1	1	1	0	1	1	1	1	2	1	1	1	1	0	1	1	1
GCF_023684405.1	d__Archaea;p__Halobacteriota;c__Methanosarcinia;o__Methanosarcinales;f__Methanosarcinaceae;g__Methanococcoides;s__Methanococcoides seepicolus	99.35	1	1	1	0	1	1	1	1	2	1	1	1	1	0	1	1	1
GCA_021108185.1	d__Archaea;p__Halobacteriota;c__Methanosarcinia;o__Methanosarcinales;f__Methanosarcinaceae;g__Methanococcoides;s__Methanococcoides sp021108185	98.04	1	1	1	0	1	1	1	1	1	1	1	1	1	0	1	1	1
GCA_021108275.1	d__Archaea;p__Halobacteriota;c__Methanosarcinia;o__Methanosarcinales;f__Methanosarcinaceae;g__Methanococcoides;s__Methanococcoides sp021108275	100	1	1	1	0	1	1	1	1	2	1	1	1	1	0	1	1	1
GCF_900774055.1	d__Archaea;p__Halobacteriota;c__Methanosarcinia;o__Methanosarcinales;f__Methanosarcinaceae;g__Methanococcoides;s__Methanococcoides sp900774055	99.84	1	1	1	0	1	1	1	1	2	1	1	1	1	0	1	1	1
GCF_900111645.1	d__Archaea;p__Halobacteriota;c__Methanosarcinia;o__Methanosarcinales;f__Methanosarcinaceae;g__Methanococcoides;s__Methanococcoides vulcani	100	1	1	1	0	1	1	1	1	1	1	1	1	1	0	1	1	1
GCF_000196655.1	d__Archaea;p__Halobacteriota;c__Methanosarcinia;o__Methanosarcinales;f__Methanosarcinaceae;g__Methanohalobium;s__Methanohalobium evestigatum	100	1	1	1	0	1	1	1	1	1	0	1	1	1	0	1	1	1
GCA_018609725.1	d__Archaea;p__Halobacteriota;c__Methanosarcinia;o__Methanosarcinales;f__Methanosarcinaceae;g__Methanohalobium;s__Methanohalobium sp018609725	99.35	1	1	1	0	1	1	1	1	1	0	1	1	1	0	1	1	1
GCF_900215215.1	d__Archaea;p__Halobacteriota;c__Methanosarcinia;o__Methanosarcinales;f__Methanosarcinaceae;g__Methanohalophilus;s__Methanohalophilus euhalobius	99.51	1	1	1	0	1	1	1	1	1	1	1	1	1	0	1	1	1
GCF_001889405.1	d__Archaea;p__Halobacteriota;c__Methanosarcinia;o__Methanosarcinales;f__Methanosarcinaceae;g__Methanohalophilus;s__Methanohalophilus halophilus	99.51	1	1	1	0	1	1	1	1	1	1	1	1	1	0	1	1	1
GCF_017874375.1	d__Archaea;p__Halobacteriota;c__Methanosarcinia;o__Methanosarcinales;f__Methanosarcinaceae;g__Methanohalophilus;s__Methanohalophilus levihalophilus	99.18	1	1	1	0	1	1	1	1	1	1	1	1	1	0	1	1	1
GCF_000025865.1	d__Archaea;p__Halobacteriota;c__Methanosarcinia;o__Methanosarcinales;f__Methanosarcinaceae;g__Methanohalophilus;s__Methanohalophilus mahii	99.35	1	1	1	0	1	1	1	1	1	1	1	1	1	0	1	1	1
GCF_002761295.1	d__Archaea;p__Halobacteriota;c__Methanosarcinia;o__Methanosarcinales;f__Methanosarcinaceae;g__Methanohalophilus;s__Methanohalophilus portucalensis	99.51	1	1	1	0	1	1	1	1	1	1	1	1	1	0	1	1	1
GCF_004137855.1	d__Archaea;p__Halobacteriota;c__Methanosarcinia;o__Methanosarcinales;f__Methanosarcinaceae;g__Methanohalophilus;s__Methanohalophilus profundi	98.86	1	1	1	0	1	1	1	1	1	1	1	1	1	0	1	1	0
GCF_003722075.1	d__Archaea;p__Halobacteriota;c__Methanosarcinia;o__Methanosarcinales;f__Methanosarcinaceae;g__Methanohalophilus;s__Methanohalophilus sp003722075	99.51	1	1	1	0	1	1	1	1	1	1	1	1	1	0	1	1	1
GCF_017873415.1	d__Archaea;p__Halobacteriota;c__Methanosarcinia;o__Methanosarcinales;f__Methanosarcinaceae;g__Methanolobus;s__Methanolobus bombayensis	99.51	1	1	1	0	1	1	1	1	2	1	1	1	1	0	1	1	1
GCF_024500045.1	d__Archaea;p__Halobacteriota;c__Methanosarcinia;o__Methanosarcinales;f__Methanosarcinaceae;g__Methanolobus;s__Methanolobus chelungpuianus	99.84	1	1	1	0	1	1	1	1	1	1	1	1	1	0	1	1	1
GCF_004745425.1	d__Archaea;p__Halobacteriota;c__Methanosarcinia;o__Methanosarcinales;f__Methanosarcinaceae;g__Methanolobus;s__Methanolobus halotolerans	99.67	1	1	1	0	1	1	1	1	1	1	1	1	1	0	1	1	1
GCF_900114835.1	d__Archaea;p__Halobacteriota;c__Methanosarcinia;o__Methanosarcinales;f__Methanosarcinaceae;g__Methanolobus;s__Methanolobus profundi	99.84	1	1	1	0	1	1	1	1	2	1	1	1	1	0	1	1	1
GCA_000306725.1	d__Archaea;p__Halobacteriota;c__Methanosarcinia;o__Methanosarcinales;f__Methanosarcinaceae;g__Methanolobus;s__Methanolobus psychrophilus	99.84	1	1	1	0	1	1	1	1	1	1	1	1	1	0	1	1	1
GCF_002243045.1	d__Archaea;p__Halobacteriota;c__Methanosarcinia;o__Methanosarcinales;f__Methanosarcinaceae;g__Methanolobus;s__Methanolobus psychrotolerans	99.67	1	1	1	0	1	1	1	1	2	1	1	1	1	0	1	1	1
GCA_002501695.1	d__Archaea;p__Halobacteriota;c__Methanosarcinia;o__Methanosarcinales;f__Methanosarcinaceae;g__Methanolobus;s__Methanolobus sp002501695	96.57	1	1	1	0	1	1	0	1	2	1	1	1	1	0	1	1	1
GCA_002507205.1	d__Archaea;p__Halobacteriota;c__Methanosarcinia;o__Methanosarcinales;f__Methanosarcinaceae;g__Methanolobus;s__Methanolobus sp002507205	96.2	1	0	0	0	1	1	0	1	2	1	0	0	1	0	0	0	1
GCA_002508635.1	d__Archaea;p__Halobacteriota;c__Methanosarcinia;o__Methanosarcinales;f__Methanosarcinaceae;g__Methanolobus;s__Methanolobus sp002508635	79.61	1	1	1	0	1	0	1	1	1	0	1	1	1	0	1	1	1
GCA_003565715.1	d__Archaea;p__Halobacteriota;c__Methanosarcinia;o__Methanosarcinales;f__Methanosarcinaceae;g__Methanolobus;s__Methanolobus sp003565715	98.66	1	1	1	0	1	1	1	1	0	1	1	1	1	0	1	1	1
GCA_016278365.1	d__Archaea;p__Halobacteriota;c__Methanosarcinia;o__Methanosarcinales;f__Methanosarcinaceae;g__Methanolobus;s__Methanolobus sp016278365	99.84	1	1	1	0	1	1	1	1	1	1	1	1	1	0	1	1	1
GCA_016278385.1	d__Archaea;p__Halobacteriota;c__Methanosarcinia;o__Methanosarcinales;f__Methanosarcinaceae;g__Methanolobus;s__Methanolobus sp016278385	100	1	1	1	0	1	1	1	1	2	1	1	1	1	0	1	1	1
GCA_016932675.1	d__Archaea;p__Halobacteriota;c__Methanosarcinia;o__Methanosarcinales;f__Methanosarcinaceae;g__Methanolobus;s__Methanolobus sp016932675	96.9	1	1	1	0	1	1	1	1	2	1	1	1	1	0	1	1	1
GCA_020055655.1	d__Archaea;p__Halobacteriota;c__Methanosarcinia;o__Methanosarcinales;f__Methanosarcinaceae;g__Methanolobus;s__Methanolobus sp020055655	99.02	1	1	1	0	1	1	1	1	2	1	1	1	1	0	1	1	1
GCA_021767785.1	d__Archaea;p__Halobacteriota;c__Methanosarcinia;o__Methanosarcinales;f__Methanosarcinaceae;g__Methanolobus;s__Methanolobus sp021767785	95.5	1	1	1	0	1	1	1	1	2	1	1	1	1	0	1	1	1
GCF_000504205.1	d__Archaea;p__Halobacteriota;c__Methanosarcinia;o__Methanosarcinales;f__Methanosarcinaceae;g__Methanolobus;s__Methanolobus tindarius	99.67	1	1	1	0	1	1	1	1	2	1	1	1	1	0	1	1	1
GCF_900100715.1	d__Archaea;p__Halobacteriota;c__Methanosarcinia;o__Methanosarcinales;f__Methanosarcinaceae;g__Methanolobus;s__Methanolobus vulcani	99.51	1	1	1	0	1	1	1	1	2	1	1	1	1	0	1	1	1
GCF_006546655.1	d__Archaea;p__Halobacteriota;c__Methanosarcinia;o__Methanosarcinales;f__Methanosarcinaceae;g__Methanolobus;s__Methanolobus vulcani_A	99.67	1	1	1	0	1	1	1	1	2	1	1	1	1	0	1	1	1
GCF_013388255.1	d__Archaea;p__Halobacteriota;c__Methanosarcinia;o__Methanosarcinales;f__Methanosarcinaceae;g__Methanolobus;s__Methanolobus zinderi	99.84	1	1	1	0	1	1	1	1	2	1	1	1	1	0	1	1	1
GCF_000328665.1	d__Archaea;p__Halobacteriota;c__Methanosarcinia;o__Methanosarcinales;f__Methanosarcinaceae;g__Methanomethylovorans;s__Methanomethylovorans hollandica	99.84	1	1	1	0	1	1	1	1	1	1	1	1	1	0	1	1	1
GCA_001896725.1	d__Archaea;p__Halobacteriota;c__Methanosarcinia;o__Methanosarcinales;f__Methanosarcinaceae;g__Methanomethylovorans;s__Methanomethylovorans sp001896725	99.18	1	1	1	0	1	1	1	1	2	1	1	1	1	0	1	1	1
GCA_002067265.1	d__Archaea;p__Halobacteriota;c__Methanosarcinia;o__Methanosarcinales;f__Methanosarcinaceae;g__Methanomethylovorans;s__Methanomethylovorans sp002067265	71.41	0	0	0	0	1	1	0	1	1	1	1	1	0	0	1	1	1
GCA_002067275.1	d__Archaea;p__Halobacteriota;c__Methanosarcinia;o__Methanosarcinales;f__Methanosarcinaceae;g__Methanomethylovorans;s__Methanomethylovorans sp002067275	92.97	1	1	1	0	1	1	1	1	2	1	1	1	1	0	1	1	1
GCA_002508425.1	d__Archaea;p__Halobacteriota;c__Methanosarcinia;o__Methanosarcinales;f__Methanosarcinaceae;g__Methanomethylovorans;s__Methanomethylovorans sp002508425	95.26	1	1	1	0	0	0	1	0	2	1	1	1	1	0	1	1	0
GCA_014361205.1	d__Archaea;p__Halobacteriota;c__Methanosarcinia;o__Methanosarcinales;f__Methanosarcinaceae;g__Methanomethylovorans;s__Methanomethylovorans sp014361205	99.67	1	1	1	0	1	1	1	1	1	1	1	1	1	0	1	1	1
GCA_020854785.1	d__Archaea;p__Halobacteriota;c__Methanosarcinia;o__Methanosarcinales;f__Methanosarcinaceae;g__Methanomethylovorans;s__Methanomethylovorans sp020854785	76.38	1	0	1	0	1	1	1	1	0	0	1	1	1	0	1	1	1
GCF_024808815.1	d__Archaea;p__Halobacteriota;c__Methanosarcinia;o__Methanosarcinales;f__Methanosarcinaceae;g__Methanosalsum;s__Methanosalsum natronophilum	99.67	1	1	1	0	1	1	1	1	0	1	1	1	1	0	1	1	1
GCA_007127385.1	d__Archaea;p__Halobacteriota;c__Methanosarcinia;o__Methanosarcinales;f__Methanosarcinaceae;g__Methanosalsum;s__Methanosalsum sp007127385	81.81	0	1	1	0	1	0	1	1	1	0	1	1	1	0	1	1	1
GCF_000217995.1	d__Archaea;p__Halobacteriota;c__Methanosarcinia;o__Methanosarcinales;f__Methanosarcinaceae;g__Methanosalsum;s__Methanosalsum zhilinae	99.35	1	1	1	0	1	1	1	1	1	1	1	1	1	0	1	1	1
GCF_000007345.1	d__Archaea;p__Halobacteriota;c__Methanosarcinia;o__Methanosarcinales;f__Methanosarcinaceae;g__Methanosarcina;s__Methanosarcina acetivorans	99.84	1	1	1	1	1	1	1	1	0	1	1	1	1	1	1	1	1
GCF_000970025.1	d__Archaea;p__Halobacteriota;c__Methanosarcinia;o__Methanosarcinales;f__Methanosarcinaceae;g__Methanosarcina;s__Methanosarcina barkeri	99.84	1	1	1	1	0	0	1	0	0	0	1	1	0	1	1	1	0
GCF_000970305.1	d__Archaea;p__Halobacteriota;c__Methanosarcinia;o__Methanosarcinales;f__Methanosarcinaceae;g__Methanosarcina;s__Methanosarcina barkeri_A	99.18	1	1	1	1	0	0	1	0	0	0	1	1	0	1	1	1	0
GCF_000969985.1	d__Archaea;p__Halobacteriota;c__Methanosarcinia;o__Methanosarcinales;f__Methanosarcinaceae;g__Methanosarcina;s__Methanosarcina barkeri_B	99.84	1	1	1	1	0	0	1	0	0	0	1	1	0	1	1	1	0
GCA_023955635.1	d__Archaea;p__Halobacteriota;c__Methanosarcinia;o__Methanosarcinales;f__Methanosarcinaceae;g__Methanosarcina;s__Methanosarcina barkeri_C	93.46	1	1	1	1	0	0	1	0	0	0	1	1	0	1	1	1	0
GCF_001304615.2	d__Archaea;p__Halobacteriota;c__Methanosarcinia;o__Methanosarcinales;f__Methanosarcinaceae;g__Methanosarcina;s__Methanosarcina flavescens	99.84	1	1	1	1	0	0	1	0	0	0	1	1	0	1	1	1	0
GCF_000970285.1	d__Archaea;p__Halobacteriota;c__Methanosarcinia;o__Methanosarcinales;f__Methanosarcinaceae;g__Methanosarcina;s__Methanosarcina horonobensis	100	1	1	1	2	1	1	1	1	0	1	1	1	1	1	1	1	1
GCF_000970265.1	d__Archaea;p__Halobacteriota;c__Methanosarcinia;o__Methanosarcinales;f__Methanosarcinaceae;g__Methanosarcina;s__Methanosarcina lacustris	99.18	1	1	1	1	1	1	1	1	0	1	1	1	1	1	1	1	1
GCF_000970205.1	d__Archaea;p__Halobacteriota;c__Methanosarcinia;o__Methanosarcinales;f__Methanosarcinaceae;g__Methanosarcina;s__Methanosarcina mazei	100	1	1	1	1	0	0	1	0	0	0	1	1	0	1	1	1	0
GCF_000970085.1	d__Archaea;p__Halobacteriota;c__Methanosarcinia;o__Methanosarcinales;f__Methanosarcinaceae;g__Methanosarcina;s__Methanosarcina siciliae	99.84	1	1	1	1	1	1	1	1	0	1	1	1	1	1	1	1	1
GCF_000969965.1	d__Archaea;p__Halobacteriota;c__Methanosarcinia;o__Methanosarcinales;f__Methanosarcinaceae;g__Methanosarcina;s__Methanosarcina sp000969965	99.84	1	1	1	1	1	1	1	1	0	1	1	1	1	1	1	1	1
GCF_000979455.1	d__Archaea;p__Halobacteriota;c__Methanosarcinia;o__Methanosarcinales;f__Methanosarcinaceae;g__Methanosarcina;s__Methanosarcina sp000979455	99.84	1	1	1	1	1	1	1	1	0	1	1	1	1	1	1	1	1
GCA_001714685.2	d__Archaea;p__Halobacteriota;c__Methanosarcinia;o__Methanosarcinales;f__Methanosarcinaceae;g__Methanosarcina;s__Methanosarcina sp001714685	99.84	1	1	1	1	0	0	1	0	0	0	1	1	0	1	1	1	0
GCA_002496565.1	d__Archaea;p__Halobacteriota;c__Methanosarcinia;o__Methanosarcinales;f__Methanosarcinaceae;g__Methanosarcina;s__Methanosarcina sp002496565	97.55	1	1	1	1	0	0	1	0	0	0	1	1	0	1	1	1	0
GCA_002499445.1	d__Archaea;p__Halobacteriota;c__Methanosarcinia;o__Methanosarcinales;f__Methanosarcinaceae;g__Methanosarcina;s__Methanosarcina sp002499445	99.18	1	1	1	1	0	0	1	0	0	0	1	1	0	1	1	1	0
GCA_002505485.1	d__Archaea;p__Halobacteriota;c__Methanosarcinia;o__Methanosarcinales;f__Methanosarcinaceae;g__Methanosarcina;s__Methanosarcina sp002505485	98.69	1	1	1	1	0	0	1	0	0	0	1	1	0	1	1	1	0
GCA_002509325.1	d__Archaea;p__Halobacteriota;c__Methanosarcinia;o__Methanosarcinales;f__Methanosarcinaceae;g__Methanosarcina;s__Methanosarcina sp002509325	95.47	1	1	1	1	0	0	1	0	0	0	1	1	0	1	1	1	0
GCA_003157235.1	d__Archaea;p__Halobacteriota;c__Methanosarcinia;o__Methanosarcinales;f__Methanosarcinaceae;g__Methanosarcina;s__Methanosarcina sp003157235	83.69	0	0	0	1	0	0	0	0	0	0	0	0	0	1	0	0	0
GCA_003164755.1	d__Archaea;p__Halobacteriota;c__Methanosarcinia;o__Methanosarcinales;f__Methanosarcinaceae;g__Methanosarcina;s__Methanosarcina sp003164755	97.39	0	0	0	1	0	0	0	0	0	0	0	0	0	1	0	0	0
GCF_004099695.1	d__Archaea;p__Halobacteriota;c__Methanosarcinia;o__Methanosarcinales;f__Methanosarcinaceae;g__Methanosarcina;s__Methanosarcina sp004099695	100	1	1	1	1	0	0	1	0	0	0	1	1	0	1	1	1	0
GCA_017883485.1	d__Archaea;p__Halobacteriota;c__Methanosarcinia;o__Methanosarcinales;f__Methanosarcinaceae;g__Methanosarcina;s__Methanosarcina sp017883485	87.58	0	0	0	1	0	0	0	0	0	0	0	0	0	2	0	0	0
GCF_020804225.1	d__Archaea;p__Halobacteriota;c__Methanosarcinia;o__Methanosarcinales;f__Methanosarcinaceae;g__Methanosarcina;s__Methanosarcina sp020804225	99.84	1	1	1	1	1	1	1	1	0	1	1	1	1	1	1	1	1
GCA_023399215.1	d__Archaea;p__Halobacteriota;c__Methanosarcinia;o__Methanosarcinales;f__Methanosarcinaceae;g__Methanosarcina;s__Methanosarcina sp023399215	99.84	1	1	1	1	0	0	1	0	0	0	1	1	0	1	1	1	0
GCA_024280975.1	d__Archaea;p__Halobacteriota;c__Methanosarcinia;o__Methanosarcinales;f__Methanosarcinaceae;g__Methanosarcina;s__Methanosarcina sp024280975	78.42	1	0	0	0	0	0	0	0	0	0	0	0	0	0	0	0	0
GCF_024372725.1	d__Archaea;p__Halobacteriota;c__Methanosarcinia;o__Methanosarcinales;f__Methanosarcinaceae;g__Methanosarcina;s__Methanosarcina sp024372725	99.84	1	1	1	1	1	1	1	1	0	1	1	1	1	1	1	1	1
GCA_013331265.1	d__Archaea;p__Halobacteriota;c__Methanosarcinia;o__Methanosarcinales;f__Methanosarcinaceae;g__Methanosarcina;s__Methanosarcina sp10923u	55.9	1	0	0	1	0	0	0	0	0	0	0	0	0	1	0	0	0
GCA_013331275.1	d__Archaea;p__Halobacteriota;c__Methanosarcinia;o__Methanosarcinales;f__Methanosarcinaceae;g__Methanosarcina;s__Methanosarcina sp11020u	84.67	1	1	1	1	0	0	0	0	0	0	0	0	0	1	0	0	0
GCA_013330315.1	d__Archaea;p__Halobacteriota;c__Methanosarcinia;o__Methanosarcinales;f__Methanosarcinaceae;g__Methanosarcina;s__Methanosarcina sp8098u	60.01	2	1	1	0	0	0	0	0	0	0	0	0	0	0	0	0	0
GCF_002287235.1	d__Archaea;p__Halobacteriota;c__Methanosarcinia;o__Methanosarcinales;f__Methanosarcinaceae;g__Methanosarcina;s__Methanosarcina spelaei	99.84	1	1	1	1	0	0	1	0	0	0	1	1	0	1	1	1	0
GCF_000969885.1	d__Archaea;p__Halobacteriota;c__Methanosarcinia;o__Methanosarcinales;f__Methanosarcinaceae;g__Methanosarcina;s__Methanosarcina thermophila	99.84	1	1	1	1	0	0	1	0	0	0	1	1	0	1	1	1	0
GCF_000969905.1	d__Archaea;p__Halobacteriota;c__Methanosarcinia;o__Methanosarcinales;f__Methanosarcinaceae;g__Methanosarcina;s__Methanosarcina vacuolata	99.84	1	1	1	1	0	0	1	0	0	0	1	1	0	1	1	1	0
GCF_000970045.1	d__Archaea;p__Halobacteriota;c__Methanosarcinia;o__Methanosarcinales;f__Methanosarcinaceae;g__MTP4;s__MTP4 sp000970045	99.84	1	1	1	1	1	1	1	1	0	1	1	1	1	1	1	1	1
GCA_016841265.1	d__Archaea;p__Halobacteriota;c__Methanosarcinia;o__Methanosarcinales;f__Methanosarcinaceae;g__MTP4;s__MTP4 sp016841265	98.04	1	1	1	1	1	1	1	1	0	1	1	1	1	1	1	1	1
GCA_016841625.1	d__Archaea;p__Halobacteriota;c__Methanosarcinia;o__Methanosarcinales;f__Methanosarcinaceae;g__MTP4;s__MTP4 sp016841625	99.84	1	1	1	2	1	1	1	1	0	1	1	1	1	1	1	1	1
GCA_013329415.1	d__Archaea;p__Halobacteriota;c__Methanosarcinia;o__Methanosarcinales;f__Methanosarcinaceae;g__MTP4;s__MTP4 sp9310u	95.78	1	1	1	1	1	1	1	1	0	1	0	1	1	1	1	1	1
GCA_003162615.1	d__Archaea;p__Halobacteriota;c__Methanosarcinia;o__Methanotrichales;f__Methanotrichaceae;g__Fen-7;s__Fen-7 sp003162615	95.36	0	1	0	0	0	0	1	0	3	0	1	1	0	0	0	1	0
GCA_013415595.1	d__Archaea;p__Halobacteriota;c__Methanosarcinia;o__Methanotrichales;f__Methanotrichaceae;g__JAAEEW01;s__JAAEEW01 sp013415595	93.63	0	1	0	0	0	0	1	0	0	0	1	1	0	0	0	1	0
GCA_013178225.1	d__Archaea;p__Halobacteriota;c__Methanosarcinia;o__Methanotrichales;f__Methanotrichaceae;g__JABLXE01;s__JABLXE01 sp013178225	98.86	0	1	0	0	0	0	1	0	3	0	1	1	0	0	0	1	0
GCA_016927425.1	d__Archaea;p__Halobacteriota;c__Methanosarcinia;o__Methanotrichales;f__Methanotrichaceae;g__JAFGMR01;s__JAFGMR01 sp016927425	98.53	0	1	0	1	0	0	1	0	3	0	1	1	0	0	0	1	0
GCA_022865315.1	d__Archaea;p__Halobacteriota;c__Methanosarcinia;o__Methanotrichales;f__Methanotrichaceae;g__JALHSR01;s__JALHSR01 sp022865315	97.39	0	1	0	1	0	0	1	0	2	0	0	1	0	0	0	1	0
GCA_002502785.1	d__Archaea;p__Halobacteriota;c__Methanosarcinia;o__Methanotrichales;f__Methanotrichaceae;g__Methanothrix_A;s__Methanothrix_A harundinacea_A	98.85	0	1	0	0	0	0	1	0	3	0	1	1	0	0	0	1	0
GCA_002506535.1	d__Archaea;p__Halobacteriota;c__Methanosarcinia;o__Methanotrichales;f__Methanotrichaceae;g__Methanothrix_A;s__Methanothrix_A harundinacea_B	99.34	0	1	0	0	0	0	1	0	3	0	1	1	0	0	0	1	0
GCA_001509375.1	d__Archaea;p__Halobacteriota;c__Methanosarcinia;o__Methanotrichales;f__Methanotrichaceae;g__Methanothrix_A;s__Methanothrix_A harundinacea_D	100	0	1	0	0	0	0	1	0	4	0	1	1	0	0	0	1	0
GCF_000235565.1	d__Archaea;p__Halobacteriota;c__Methanosarcinia;o__Methanotrichales;f__Methanotrichaceae;g__Methanothrix_A;s__Methanothrix_A harundinacea_E	100	0	1	0	0	0	0	1	0	3	0	1	1	0	0	0	1	0
GCA_001602645.1	d__Archaea;p__Halobacteriota;c__Methanosarcinia;o__Methanotrichales;f__Methanotrichaceae;g__Methanothrix_A;s__Methanothrix_A sp001602645	99.34	0	1	0	0	0	0	1	0	3	0	1	1	0	0	0	1	0
GCA_020844795.1	d__Archaea;p__Halobacteriota;c__Methanosarcinia;o__Methanotrichales;f__Methanotrichaceae;g__Methanothrix_A;s__Methanothrix_A sp020844795	91.45	0	1	0	0	0	0	1	0	2	0	1	1	0	0	0	1	0
GCA_024649985.1	d__Archaea;p__Halobacteriota;c__Methanosarcinia;o__Methanotrichales;f__Methanotrichaceae;g__Methanothrix_A;s__Methanothrix_A sp024649985	98.68	0	1	1	0	0	0	1	0	2	0	1	1	0	0	0	1	0
GCA_013329455.1	d__Archaea;p__Halobacteriota;c__Methanosarcinia;o__Methanotrichales;f__Methanotrichaceae;g__Methanothrix_A;s__Methanothrix_A sp9297u	91.08	0	1	0	0	0	0	0	0	0	0	1	1	0	0	0	1	0
GCA_024518575.1	d__Archaea;p__Halobacteriota;c__Methanosarcinia;o__Methanotrichales;f__Methanotrichaceae;g__Methanothrix_B;s__Methanothrix_B sp024518575	99.84	0	1	0	0	0	0	1	0	3	0	1	1	0	0	0	1	0
GCF_000014945.1	d__Archaea;p__Halobacteriota;c__Methanosarcinia;o__Methanotrichales;f__Methanotrichaceae;g__Methanothrix_B;s__Methanothrix_B thermoacetophila	100	0	1	0	0	0	0	1	0	4	0	1	1	0	0	0	1	0
GCF_000204415.1	d__Archaea;p__Halobacteriota;c__Methanosarcinia;o__Methanotrichales;f__Methanotrichaceae;g__Methanothrix;s__Methanothrix soehngenii	99.35	0	1	0	0	0	0	1	0	5	0	1	1	0	0	0	1	0
GCA_002067365.1	d__Archaea;p__Halobacteriota;c__Methanosarcinia;o__Methanotrichales;f__Methanotrichaceae;g__Methanothrix;s__Methanothrix sp002067365	98.47	0	1	0	0	0	0	1	0	4	0	1	1	0	0	0	1	0
GCA_002067705.1	d__Archaea;p__Halobacteriota;c__Methanosarcinia;o__Methanotrichales;f__Methanotrichaceae;g__Methanothrix;s__Methanothrix sp002067705	98.37	0	1	0	0	0	0	1	0	4	0	1	1	0	0	0	1	0
GCA_002067755.1	d__Archaea;p__Halobacteriota;c__Methanosarcinia;o__Methanotrichales;f__Methanotrichaceae;g__Methanothrix;s__Methanothrix sp002067755	96.9	0	1	0	0	0	0	1	0	4	0	1	1	0	0	0	1	0
GCA_002256595.1	d__Archaea;p__Halobacteriota;c__Methanosarcinia;o__Methanotrichales;f__Methanotrichaceae;g__Methanothrix;s__Methanothrix sp002256595	80.56	0	1	0	0	0	0	1	0	2	0	1	1	0	0	0	1	0
GCA_002505805.1	d__Archaea;p__Halobacteriota;c__Methanosarcinia;o__Methanotrichales;f__Methanotrichaceae;g__Methanothrix;s__Methanothrix sp002505805	82.4	0	0	0	0	0	0	0	0	0	0	0	0	0	0	0	0	0
GCA_003857025.1	d__Archaea;p__Halobacteriota;c__Methanosarcinia;o__Methanotrichales;f__Methanotrichaceae;g__Methanothrix;s__Methanothrix sp003857025	93.3	0	1	0	0	0	0	1	0	3	0	1	1	0	0	0	1	0
GCA_011391755.1	d__Archaea;p__Halobacteriota;c__Methanosarcinia;o__Methanotrichales;f__Methanotrichaceae;g__Methanothrix;s__Methanothrix sp011391755	63.53	0	0	0	0	0	0	1	0	0	0	1	1	0	0	0	1	0
GCA_011620785.1	d__Archaea;p__Halobacteriota;c__Methanosarcinia;o__Methanotrichales;f__Methanotrichaceae;g__Methanothrix;s__Methanothrix sp011620785	98.04	0	1	0	0	0	0	1	0	4	0	1	1	0	0	0	1	0
GCA_012798025.1	d__Archaea;p__Halobacteriota;c__Methanosarcinia;o__Methanotrichales;f__Methanotrichaceae;g__Methanothrix;s__Methanothrix sp012798025	86.96	0	0	0	0	0	0	1	0	2	0	1	0	0	0	0	1	0
GCA_016706325.1	d__Archaea;p__Halobacteriota;c__Methanosarcinia;o__Methanotrichales;f__Methanotrichaceae;g__Methanothrix;s__Methanothrix sp016706325	96.73	0	1	0	0	0	0	1	0	3	0	1	1	0	0	0	1	0
GCA_016927055.1	d__Archaea;p__Halobacteriota;c__Methanosarcinia;o__Methanotrichales;f__Methanotrichaceae;g__Methanothrix;s__Methanothrix sp016927055	95.42	0	1	0	0	0	0	1	0	4	0	1	1	0	0	0	1	0
GCA_017994055.1	d__Archaea;p__Halobacteriota;c__Methanosarcinia;o__Methanotrichales;f__Methanotrichaceae;g__Methanothrix;s__Methanothrix sp017994055	89.65	0	1	0	0	0	0	1	0	4	0	1	1	0	0	0	1	0
GCA_018052825.1	d__Archaea;p__Halobacteriota;c__Methanosarcinia;o__Methanotrichales;f__Methanotrichaceae;g__Methanothrix;s__Methanothrix sp018052825	93.46	0	1	0	0	0	0	1	0	5	0	1	1	0	0	0	1	0
GCA_023229165.1	d__Archaea;p__Halobacteriota;c__Methanosarcinia;o__Methanotrichales;f__Methanotrichaceae;g__Methanothrix;s__Methanothrix sp023229165	95.1	0	1	0	0	0	0	1	0	2	0	1	1	0	0	0	1	0
GCA_902385025.1	d__Archaea;p__Halobacteriota;c__Methanosarcinia;o__Methanotrichales;f__Methanotrichaceae;g__Methanothrix;s__Methanothrix sp902385025	81.54	0	1	0	0	0	0	0	0	2	0	1	1	0	0	0	1	0
GCA_903871465.1	d__Archaea;p__Halobacteriota;c__Methanosarcinia;o__Methanotrichales;f__Methanotrichaceae;g__Methanothrix;s__Methanothrix sp903871465	95.42	0	1	0	0	0	0	1	0	3	0	1	1	0	0	0	1	0
GCA_002067795.1	d__Archaea;p__Halobacteriota;c__Methanosarcinia;o__Methanotrichales;f__Methanotrichaceae;g__MVQI01;s__MVQI01 sp002067795	98.37	0	1	0	1	0	0	1	0	2	0	1	1	0	0	0	1	0
GCA_002506335.1	d__Archaea;p__Halobacteriota;c__Methanosarcinia;o__Methanotrichales;f__Methanotrichaceae;g__UBA114;s__UBA114 sp002506335	98.37	0	1	0	0	0	0	1	0	1	0	1	1	0	0	0	1	0
GCA_002501765.1	d__Archaea;p__Halobacteriota;c__Methanosarcinia;o__Methanotrichales;f__Methanotrichaceae;g__UBA204;s__UBA204 sp002501765	96.22	0	1	0	0	0	0	1	0	2	0	1	1	0	0	0	1	0

## Sheet: Supp. Table 2
Table S2. List of mutations identified by whole genome sequencing in the parent strain (WWM60; wildtype or WT) and CRISPR-edited mutants derived from wild type in this study. Mutations identified in WT that were also detected in the mutant strains are denoted with a +. Mutations unique to a strain are highlighted in red.
Genome Position	Mutations
	Wild Type	∆mreA	PmcrB(tetO4)-fpo	∆ack-pta
	(WWM60)	(DDN227)	(DDN264)	(DDN235)
487691	C added	+	+	+
836,182-836,771	∆hpt::PmcrB-tetR	+	+	+
941168	A5->6	+	+	+
1314120	Δ1bp	+	+	+
1,766,959-1,767,131	–	–	+156 bp (promoter swap)*	–
2,086,881-82	TC->CT	+	+	+
2086886	G->T	+	+	+
2534543	C added	+	+	+
2836646	A->G (F64L)	+	+	+
2867059	T->G (H313Q)	+	+	+
3433201	Δ1bp	+	+	+
4076316	–	Δ360 bp (∆mreA)	–	–
4295452	Δ1bp	+	+	+
4446755	–	–	–	∆2,273 bp (∆ack-pta)
4874567	Δ1bp	+	+	+
4945345	C added	+	+	+
5078585	G->A (M1M)	+	+	+
*Terminator + Tet promoter is 227 bp, but we deleted 71 bp of unknown integenic space. 227-71=156. See Figure S3 for a schematic.

## Sheet: Supp. Table 3
Table S3. Growth characteristics of the parent strain (WWM60; wildtype or WT) and the ∆ack-pta mutant on dual substrate media containing 50 mM trimethylamine (TMA) and 20 mM acetate.
Substrate	Strain	TD (hr)	TD p-val	TLag (hr)	TLag p-val
50 mM TMA + 20 mM Acetate	WT	14.72 ± 0.67	-	12.93 ± 0.74	-
	∆ack-pta	14.15 ± 0.94	0.36	16.32 ± 1.73	0.02

## Sheet: Supp. Table 4
Supplementary Table S4. Viability of various M. acetivorans strains expressing Acs homologs or ACDS and Acs homologs from across the Methanosarcinia. Growth of the strain on 40 mM acetate is indicated with a "+", while no growth is indicated with a "–". Strains were monitored for growth for over 6 months.
Parent Strain	Acs Homolog	Strain Designation	Growth
WT (WWM60)	Methanothrix soehngenii acs3 (MCON0559)	DDN345	+
	Methanothrix soehngenii acs3 (MCON0559) and inorganic pyrophosphatase (PPase, MCON1906)	DDN360	+
	Methanothrix harundinacea acs2 (MHAR_0751)	DDN350	+
	Methanothrix harundinacea acs2 (MHAR_0751) and PPase (MHAR_0188)	DDN361	+
	Methanomethylovorans hollandica DSM15978 acs (Metho_2385)	DDN347	+
∆ack-pta (DDN235)	Methanothrix soehngenii acs3 (MCON0559)	DDN352	–
	Methanothrix soehngenii acs3 (MCON0559) and inorganic pyrophosphatase (PPase, MCON1906)	DDN362	–
	Methanothrix harundinacea acs2 (MHAR_0751)	DDN353	–
	Methanothrix harundinacea acs2 (MHAR_0751) and PPase (MHAR_0188)	DDN354	–
	Methanomethylovorans hollandica DSM15978 acs (Metho_2385)	DDN349	–
	Methanosarcina acetivorans cdh2 (MA3860-3865) and Methanothrix harundinacea acs2 (MHAR_0751) and PPase (MHAR_0188)	DDN448	–
∆mmcA-rnf (WWM1015)	Methanothrix harundinacea acs2 (MHAR_0751)	DDN309	–
	Methanothrix harundinacea acs2 (MHAR_0751) and PPase (MHAR_0188)	DDN310	–

## Sheet: Supp. Table 5
Table S5. List of mutations identified by whole genome sequencing in the ∆mmcA-rnf strain (WWM1015) and CRISPR-edited mutants derived from the ∆mmcA-rnf strain in this study. Mutations identified in WWM1015 that were also detected in the derived mutant strains are denoted with a +. Mutations unique to a strain are highlighted in red.
Genome Position	Mutations
	∆mmcA-rnf	∆mmcA-rnf∆mreA	∆mmcA-rnf PmcrB(tetO4)-fpo
	(WWM1015)	(DDN227)	(DDN264)
487691	C added	+	+
712414	T->C; D787G in ppdK	+	+
774923	∆6599 bp (∆mmcA-rnf)	+	+
941168	(A)5à6	+	+
1314120	Δ1bp	+	+
1515316	(AAGTTT)1à2 in CDS of	+	+
	MA1270
1718701	(A)8à7 in CDS of MA1450	+	+
1,766,959-1,767,131	–	–	+156 bp (promoter swap)*
2,086,881-82	TC->CT	+	+
2086886	G->T	+	+
2534543	C added	+	+
2843241	–	–	–
2843257	–	–	Insertion in adeC#
2843285	–	Insertion in adeC#	–
2836646	A->G (F64L)	+	+
2867059	T->G (H313Q)	+	+
3433201	Δ1bp	+	+
4076316	–	Δ360 bp (∆mreA)	–
4295452	Δ1bp	+	+
4446755	–	–	–
4874567	Δ1bp	+	+
4945345	C added	+	+
5079506	Δ2bp in hypF (MA4161)	+	+
*Terminator + Tet promoter is 227 bp, but we deleted 71 bp of unknown integenic space. 227-71=156. See Supplementary Figure 3 for a schematic.
#Transposon insertions in adeC likely result from the counterselection step against our CRISPR-Cas gene editing plasmid. However, these mutations do not have a phenotype under our standard growth conditions.

## Sheet: Supp. Table 6
Table S6. Log2(fold change) values for genes in the ∆mreA mutant compared to the parent strain (WWM60; wildtype or WT) during growth on high-salt (HS) medium with 40 mM acetate. Genes that are highly expressed in the ∆mreA mutant show positive log2(fold change) values. Genes more highly expressed in the wild type show negative log2(fold change) values. Differential expression values are considere…
gene_id	log2_fold_change	p_value	q_value	MA #	description	Notes
MA_RS27130	-24.8579	NA	NA		pseudo
MA_RS21645	-23.8103	NA	NA	MAt4733	tRNA-Gly
MA_RS14745	-22.5012	NA	NA	MAt4712	tRNA-Ser
MA_RS17255	-12.6808	3.2e-26	3.39e-24	MA3302	transcriptional regulator protein	mreA
MA_RS17440	-9.62971	1.03e-13	3.54e-12		hypothetical protein
MA_RS26835	-8.29658	3.28e-10	8.18e-09		hypothetical protein
MA_RS07245	-7.57623	6.91e-07	1.05e-05	MA1398	hypothetical protein
MA_RS26410	-7.41947	0.0576272	0.18397
MA_RS03285	-7.38699	2.24e-07	3.67e-06		transcriptional regulator
MA_RS28110	-7.18112	0.0661467	0.20241		hypothetical protein
MA_RS12415	-6.91656	7.02e-06	8.65e-05	MA2394	hypothetical protein
MA_RS27535	-6.89372	0.0777751	0.228845		hypothetical protein
MA_RS27510	-6.87738	0.0784833	0.229887
MA_RS10025	-6.80744	1.09e-05	0.000127218	MA1923	hypothetical protein
MA_RS23280	-6.67786	4.25e-05	0.000436829	MA4458	hypothetical protein
MA_RS26360	-6.66499	NA	NA		hypothetical protein
MA_RS27690	-6.54988	6.03e-05	0.000598913
MA_RS20480	-6.51596	5.59e-05	0.00056074	MA3923	AraC family ligand binding domain-containing protein
MA_RS26340	-6.49708	5.47e-05	0.000550956
MA_RS25870	-6.48986	0.00384653	0.0220508	MA_3425	type II toxin-antitoxin system HicB family antitoxin
MA_RS09955	-6.48136	6.94e-05	0.000678813	MA1909	dTDP-4-dehydrorhamnose 3,5-epimerase family protein
MA_RS25065	-6.43475	NA	NA
MA_RS12285	-6.38886	0.00476239	0.0264345		ATP-binding protein
MA_RS26095	-6.38381	0.00596994	0.0317048		helix-turn-helix domain-containing protein
MA_RS09665	-6.37876	9.5e-05	0.000903277	MA1852	DUF86 domain-containing protein
MA_RS11080	-6.36995	0.0001533	0.00138549	MA2132	hypothetical protein
MA_RS21425	-6.27052	0.000202829	0.0017732	MA4106	PspC domain-containing protein	Stress responseive transcriptional regulator
MA_RS27670	-6.21413	0.000514128	0.00398164		hypothetical protein
MA_RS10030	-6.21123	0.000203337	0.00177422	MA1924	hypothetical protein
MA_RS24920	-6.20318	0.0414926	0.144106		UDP-N-acetylglucosamine 2-epimerase
MA_RS17250	-6.19805	0.00870872	0.0430324		hypothetical protein
MA_RS26595	-6.19317	0.000564142	0.00432189
MA_RS27150	-6.17814	NA	NA
MA_RS14075	-6.17286	NA	NA		pseudo
MA_RS26500	-6.15478	0.00826499	0.0411736		hypothetical protein
MA_RS11205	-6.12251	0.0111169	0.0513593	MA2158	DUF2683 family protein
MA_RS09970	-6.08941	0.000370343	0.00296404	MA1912	ABC transporter permease
MA_RS09785	-6.05896	0.0116552	0.0536822	MA1876	hypothetical protein
MA_RS27215	-6.04768	0.000472146	0.00368793		hypothetical protein
MA_RS19710	-6.03151	0.000778369	0.00572568		hypothetical protein
MA_RS27030	-5.97511	NA	NA		hypothetical protein
MA_RS25470	-5.94117	NA	NA
MA_RS10125	-5.8465	0.0170347	0.0716578		hypothetical protein
MA_RS09845	-5.78826	0.002649	0.0161642	MA1888	hypothetical protein
MA_RS25465	-5.77773	NA	NA
MA_RS15130	-5.7651	0.0192952	0.0797417	MA2884	class I SAM-dependent methyltransferase
MA_RS27825	-5.74481	0.00207914	0.013073		hypothetical protein
MA_RS11475	-5.74149	NA	NA		hypothetical protein
MA_RS00610	-5.70704	0.00274586	0.0165993	MA0117	dihydroneopterin aldolase family protein
MA_RS18100	-5.70308	0.00239618	0.0148003	MA3465	dipeptide/oligopeptide/nickel ABC transporter ATP-binding protein
MA_RS26805	-5.69483	0.0254393	0.099353		antitoxin VapB family protein
MA_RS19020	-5.68159	0.00255191	0.0156347	MA3649	hypothetical protein
MA_RS26865	-5.66277	0.00290495	0.0174451	MA_2035	hypothetical protein
MA_RS18180	-5.65514	NA	NA	MA3478	ferrous iron transport protein A
MA_RS27595	-5.64225	0.027108	0.103557		hypothetical protein
MA_RS17870	-5.62245	0.00283433	0.0170435	MA3423	type II toxin-antitoxin system HicB family antitoxin
MA_RS25855	-5.61505	0.0861906	0.245811	MA_3422	type II toxin-antitoxin system HicB family antitoxin
MA_RS08790	-5.60319	0.0272722	0.104009	MA1693	hypothetical protein
MA_RS27230	-5.59262	0.0297154	0.110726
MA_RS09035	-5.57142	0.0296049	0.110587	MA1740	KEOPS complex subunit Pcc1
MA_RS14155	-5.56582	0.00460787	0.0257023	MA2704	hypothetical protein
MA_RS28020	-5.56577	0.029183	0.10937		hypothetical protein
MA_RS26555	-5.52014	0.0990028	0.270473		hypothetical protein
MA_RS28010	-5.50524	NA	NA
MA_RS25325	-5.48993	0.00437711	0.0245356
MA_RS21975	-5.48517	0.00696058	0.0357483	MA4210	hypothetical protein
MA_RS09400	-5.46763	0.00505896	0.0276751	MA1808	hypothetical protein
MA_RS19125	-5.46711	0.035153	0.126229	MA3669	CRISPR-associated endonuclease Cas2
MA_RS28100	-5.43167	0.106704	0.285172		hypothetical protein
MA_RS27540	-5.41568	0.111309	0.293509		hypothetical protein
MA_RS25775	-5.38193	0.0440502	0.150489
MA_RS08845	-5.34216	0.00935966	0.0453592	MA1703	CatA-like O-acetyltransferase
MA_RS27095	-5.34158	0.120636	0.308272		hypothetical protein
MA_RS13000	-5.32934	0.00757386	0.038214	MA2500	rhodanese-like domain-containing protein
MA_RS14930	-5.26236	0.0528123	0.172227		hypothetical protein
MA_RS27245	-5.19832	0.135931	0.332405		hypothetical protein
MA_RS27990	-5.19832	0.135931	0.332405
MA_RS26485	-5.17368	0.139448	0.339277		hypothetical protein
MA_RS01005	-5.16429	0.0252261	0.0988604	MA0186	DUF6293 family protein
MA_RS11540	-5.13777	0.0134552	0.0600529	MA2225	hypothetical protein
MA_RS26450	-5.13571	0.0170597	0.0716751		hypothetical protein
MA_RS26535	-5.13409	0.146491	0.349895		hypothetical protein
MA_RS19855	-5.1339	0.014667	0.0642159	MA3811	hypothetical protein
MA_RS20915	-5.12475	0.0678351	0.206273	MA4009	SAM-dependent methyltransferase
MA_RS20785	-5.10372	0.151019	0.356641		MM0924 family protein
MA_RS27590	-5.10372	0.151019	0.356641
MA_RS17905	-5.097	0.0681484	0.206811	MA3431	KEOPS complex subunit Pcc1
MA_RS20025	-5.09505	0.0762115	0.225119	MA3839	hypothetical protein
MA_RS00280	-5.09335	0.155432	0.362727	MA0055	type II toxin-antitoxin system ParD family antitoxin
MA_RS17430	-5.07553	8.42e-09	1.7e-07	MA3339	hypothetical protein
MA_RS03785	-5.07364	0.0234826	0.0931518	MA0723	winged helix-turn-helix domain-containing protein
MA_RS03655	-5.05556	0.0166604	0.0707834	MA0698	ABC transporter ATP-binding protein
MA_RS24490	-5.04399	0.0189351	0.0785391		hypothetical protein
MA_RS01075	-5.0154	0.0736177	0.219022	MA0200	DUF190 domain-containing protein
MA_RS03190	-4.96686	0.0841756	0.242038	MA0607	hypothetical protein
MA_RS01875	-4.95974	0.17234	0.389579	MA0357	pseudo
MA_RS28045	-4.93062	0.177139	0.395711		hypothetical protein
MA_RS02505	-4.92008	0.0896263	0.253384	MA0480	hypothetical protein
MA_RS15590	-4.90676	0.182418	0.402846	MA2975	hypothetical protein
MA_RS09645	-4.90065	0.0349068	0.125742	MA1849	DUF4198 domain-containing protein
MA_RS01480	-4.88337	0.0303629	0.112402	MA0278	TATA-box-binding protein
MA_RS01650	-4.87229	8.93e-06	0.000106293	MA0310	hypothetical protein
MA_RS27685	-4.87114	0.188461	0.412095		hypothetical protein
MA_RS27995	-4.86792	0.0904501	0.254447		hypothetical protein
MA_RS01940	-4.8567	0.0387122	0.136381	MA0369	DUF111 family protein
MA_RS25435	-4.79935	0.0322141	0.118115	MA_1918	HAD family hydrolase
MA_RS05735	-4.78238	0.109993	0.291359	MA1101	transcriptional regulator
MA_RS15165	-4.75521	0.105512	0.282153	MA2891	hypothetical protein
MA_RS08285	-4.73675	0.215036	0.447599	MA1594	hypothetical protein
MA_RS15325	-4.73675	0.215036	0.447599	MA2927	hypothetical protein
MA_RS27805	-4.71919	0.215444	0.448037		hypothetical protein
MA_RS10610	-4.71855	0.11823	0.304344	MA2039	hypothetical protein
MA_RS19795	-4.71057	0.0454092	0.153708	MA3800	pseudo
MA_RS10560	-4.68545	0.116639	0.302787		hypothetical protein
MA_RS25180	-4.67857	0.222807	0.457902		YHS domain-containing protein
MA_RS08975	-4.67485	0.117286	0.303599	MA1728	STARP antigen
MA_RS25980	-4.67369	0.22246	0.457811
MA_RS17415	-4.66795	0.0568094	0.181487	MA3336	pseudo
MA_RS19800	-4.66579	0.0468004	0.157479	MA3801	DUF2341 domain-containing protein
MA_RS23125	-4.65009	0.121898	0.309754	MA4425	DUF2149 domain-containing protein
MA_RS26655	-4.63676	0.230977	0.467044		hypothetical protein
MA_RS11745	-4.61772	0.132744	0.327609	MA2263	MFS transporter
MA_RS26990	-4.61631	0.237466	0.475769	MA_2330	hypothetical protein
MA_RS19000	-4.61316	0.0503009	0.166304	MA3644	hypothetical protein
MA_RS15430	-4.57182	0.0594438	0.187922	MA2945	hypothetical protein
MA_RS15705	-4.56416	0.243586	0.483726	MA_2995	hypothetical protein
MA_RS27785	-4.54934	0.245336	0.484701		hypothetical protein
MA_RS17435	-4.54932	1.1e-22	8.63e-21	MA3341	hypothetical protein
MA_RS25730	-4.54117	0.0588235	0.186423		pseudo
MA_RS08855	-4.53516	0.143679	0.346324	MA1705	hypothetical protein
MA_RS07410	-4.52441	0.0620985	0.193859	MA1427	hypothetical protein
MA_RS10045	-4.50831	3.31e-06	4.38e-05	MA1928	CRISPR-associated endonuclease Cas6
MA_RS27225	-4.50358	0.250152	0.489858		hypothetical protein
MA_RS14425	-4.48953	0.0659061	0.202029	MA2754	hypothetical protein
MA_RS12935	-4.48465	0.252164	0.491358		hypothetical protein
MA_RS26915	-4.48465	0.252164	0.491358		hypothetical protein
MA_RS09980	-4.48317	5.02e-05	0.00051008	MA1914	ABC transporter substrate-binding protein
MA_RS20955	-4.48239	0.0722355	0.215333	MA4016	class I SAM-dependent methyltransferase
MA_RS14420	-4.4608	0.153364	0.36012	MA2753	DUF3795 domain-containing protein
MA_RS18475	-4.44913	0.0672087	0.204779	MA3537	cupin domain-containing protein
MA_RS11295	-4.44808	0.166159	0.378627	MA2177	hypothetical protein
MA_RS02110	-4.44579	0.256328	0.496139	MA0401	hypothetical protein
MA_RS25430	-4.44579	0.256328	0.496139
MA_RS26885	-4.43934	0.156226	0.363889		hypothetical protein
MA_RS09405	-4.40747	0.260483	0.499222		hypothetical protein
MA_RS26140	-4.3991	0.167946	0.381971	MA_4462	pseudo
MA_RS06655	-4.3656	0.174304	0.391496	MA1282	YoaK family protein
MA_RS28080	-4.3569	0.266036	0.505391		hypothetical protein
MA_RS06880	-4.33974	0.267939	0.507309	MA1326	heavy-metal-associated domain-containing protein
MA_RS25425	-4.33974	0.267939	0.507309
MA_RS17695	-4.33447	0.180296	0.400478	MA3391	hypothetical protein
MA_RS09520	-4.32648	0.183492	0.403559
MA_RS19810	-4.32232	0.0970129	0.266966	MA3802	hypothetical protein
MA_RS25825	-4.31685	0.270491	0.510035		pseudo
MA_RS27235	-4.31685	0.270491	0.510035		hypothetical protein
MA_RS10740	-4.31166	0.0865791	0.246301	MA2066	hypothetical protein
MA_RS18680	-4.29902	0.191104	0.415873	MA3581	DUF3387 domain-containing protein
MA_RS03855	-4.2779	0.0941426	0.261597	MA0736	dienelactone hydrolase family protein
MA_RS00955	-4.2715	0.0966498	0.266608	MA0176	MarR family transcriptional regulator
MA_RS08325	-4.27134	0.189081	0.412853	MA1601	hypothetical protein
MA_RS25100	-4.26143	0.276742	0.516782
MA_RS21235	-4.25346	0.203487	0.430857	MA4069	hypothetical protein
MA_RS19060	-4.2501	0.278031	0.51758	MA3656	hypothetical protein
MA_RS12215	-4.24783	0.198534	0.425649		pseudo
MA_RS01575	-4.24438	0.000344993	0.00279561	MA0297	class I SAM-dependent methyltransferase
MA_RS02485	-4.20485	0.112033	0.295247	MA0475	hypothetical protein
MA_RS13195	-4.19693	0.109699	0.290953	MA2537	class I SAM-dependent methyltransferase
MA_RS01965	-4.19359	0.284527	0.52388	MA0375	hypothetical protein
MA_RS08385	-4.17996	0.111305	0.293509	MA1614	O-acetyl-ADP-ribose deacetylase
MA_RS10735	-4.17863	0.286263	0.525985	MA2065	hypothetical protein
MA_RS21040	-4.17207	0.214564	0.447467	MA4031	pseudo
MA_RS03000	-4.17139	0.11262	0.296239	MA0571	hypothetical protein
MA_RS14695	-4.13478	0.225166	0.460876	MA2805	hypothetical protein
MA_RS14715	-4.07378	0.132023	0.326006	MA2808	hypothetical protein
MA_RS17190	-4.07247	0.298794	0.539767	MA3295	zinc ribbon domain-containing protein
MA_RS26645	-4.07247	0.298794	0.539767
MA_RS02490	-4.05851	0.133163	0.327931	MA0476	hypothetical protein
MA_RS27290	-4.04832	0.241111	0.480531
MA_RS02660	-4.03421	0.238142	0.476704	MA0511	UPF0228 family protein
MA_RS12045	-4.03117	0.00075731	0.00558885	MA2321	hypothetical protein
MA_RS26945	-4.0182	0.305339	0.547563
MA_RS27045	-3.99725	0.307892	0.549756
MA_RS25115	-3.9655	0.258885	0.498894	MA_1037	pseudo
MA_RS22295	-3.96181	0.312242	0.554257	MA4270	hypothetical protein
MA_RS09055	-3.95436	0.000354059	0.00285888	MA1744	ABC transporter permease
MA_RS18455	-3.94997	0.151841	0.357837	MA3533	DUF3795 domain-containing protein
MA_RS04560	-3.94934	2.42e-19	1.34e-17	MA0876	S-layer protein domain-containing protein	Near CobN MA0872
MA_RS00975	-3.94781	0.149923	0.355158	MA0180	MarR family transcriptional regulator
MA_RS04615	-3.94238	0.314643	0.556302	MA0886	hypothetical protein
MA_RS01870	-3.92777	0.262603	0.501804	MA0356	winged helix-turn-helix domain-containing protein
MA_RS09995	-3.91605	0.270542	0.510035	MA1917	hypothetical protein
MA_RS09965	-3.90687	0.15907	0.36857	MA1911	ABC transporter ATP-binding protein
MA_RS24540	-3.88607	0.165379	0.377416	MA_2041	hypothetical protein
MA_RS09825	-3.88195	0.276594	0.516782	MA1884	hypothetical protein
MA_RS10495	-3.87787	0.176733	0.395194	MA2016	ISH3 family transposase
MA_RS08350	-3.87712	0.280348	0.519796	MA1607	DUF1622 domain-containing protein
MA_RS25025	-3.8721	0.323434	0.565513
MA_RS04010	-3.85687	0.282538	0.522399	MA0767	DUF86 domain-containing protein
MA_RS25650	-3.84531	0.287782	0.527098		CRISPR-associated endonuclease Cas1
MA_RS10060	-3.84507	0.178319	0.397566	MA1931	type III-A CRISPR-associated protein Cas10/Csm1
MA_RS04115	-3.82366	0.178192	0.397478	MA0787	amino acid ABC transporter permease
MA_RS21450	-3.82131	0.00155907	0.0102273	MA4111	50S ribosomal protein L18Ae
MA_RS01060	-3.81953	0.291279	0.530935	MA0197	hypothetical protein
MA_RS04000	-3.77807	0.335445	0.576216	MA0765	type II toxin-antitoxin system HicA family toxin
MA_RS28035	-3.77807	0.335445	0.576216
MA_RS04565	-3.76811	7.08e-21	4.6e-19	MA0877	putative cobaltochelatase	Near CobN MA0872
MA_RS26005	-3.76182	0.300856	0.542089
MA_RS06415	-3.74695	0.309098	0.551347	MA1234	iron ABC transporter permease
MA_RS04120	-3.74135	0.309896	0.551537	MA0788	amino acid ABC transporter ATP-binding protein
MA_RS08125	-3.74007	0.202059	0.429234	MA1563	hypothetical protein
MA_RS03685	-3.72683	0.309982	0.551537	MA0704	hypothetical protein
MA_RS12425	-3.72033	0.34296	0.583713	MA2396	hypothetical protein
MA_RS24345	-3.71122	0.344157	0.584873
MA_RS00485	-3.68205	1.58e-26	1.79e-24		hypothetical protein
MA_RS05140	-3.68066	0.21928	0.453319	MA0984	ISH3 family transposase
MA_RS16840	-3.6736	0.349123	0.588983	MA3226	hypothetical protein
MA_RS17145	-3.65724	0.32675	0.569086	MA3286	universal stress protein
MA_RS11065	-3.64113	0.353447	0.591123	MA2130	DUF86 domain-containing protein
MA_RS16900	-3.64113	0.353447	0.591123	MA3238	DUF2769 domain-containing protein
MA_RS27760	-3.64113	0.353447	0.591123		hypothetical protein
MA_RS06820	-3.63801	0.353863	0.591123		hypothetical protein
MA_RS26995	-3.63801	0.353863	0.591123	MA_2338	N-acetyltransferase
MA_RS10110	-3.63527	0.332694	0.574512		hypothetical protein
MA_RS07860	-3.60993	0.337989	0.578895	MA1514	antitoxin VapB family protein
MA_RS04555	-3.60357	2.19e-10	5.56e-09	MA0875	hypothetical protein	In cluster with CobN MA0872
MA_RS09810	-3.59709	0.341151	0.581941	MA1881	hypothetical protein
MA_RS13850	-3.59709	0.341151	0.581941	MA2658	hypothetical protein
MA_RS14480	-3.58408	0.0344983	0.124567	MA2764	TetR/AcrR family transcriptional regulator
MA_RS13745	-3.57102	0.348547	0.588579	MA2640	DUF1269 domain-containing protein
MA_RS18170	-3.56745	0.363381	0.599829	MA3476	hypothetical protein
MA_RS11195	-3.56174	1.18e-09	2.65e-08	MA2156	iron ABC transporter substrate-binding protein
MA_RS20505	-3.5615	0.353945	0.591123	MA3928	sulfurtransferase complex subunit TusB
MA_RS04360	-3.5578	0.352883	0.591123	MA0836	pseudo
MA_RS16835	-3.5578	0.352883	0.591123	MA3225	hypothetical protein
MA_RS26425	-3.54728	0.366131	0.602836	MA_0423	hypothetical protein
MA_RS27925	-3.54728	0.366131	0.602836
MA_RS14355	-3.53429	0.356998	0.593604		hypothetical protein
MA_RS27210	-3.53291	0.363176	0.599829	MA_2795	hypothetical protein
MA_RS04710	-3.51847	0.251539	0.490561	MA0908	phosphoribosyl-AMP cyclohydrolase
MA_RS09985	-3.49687	0.0025671	0.0157067	MA1915	ABC transporter substrate-binding protein
MA_RS05120	-3.48981	0.374039	0.611647		hypothetical protein
MA_RS20780	-3.48981	0.374039	0.611647	MA3984	helix-turn-helix transcriptional regulator
MA_RS08520	-3.48699	0.0213242	0.0863991	MA1642	pseudo
MA_RS16100	-3.4724	0.376454	0.614934	MA3079	hypothetical protein
MA_RS16105	-3.45444	0.37736	0.615971	MA3080	hypothetical protein
MA_RS10015	-3.45278	0.00402182	0.0228826	MA1921	plasmid pRiA4b ORF-3 family protein
MA_RS26695	-3.43502	0.0168119	0.0710947	MA_1542	hypothetical protein
MA_RS12420	-3.42531	0.383039	0.619446	MA2395	hypothetical protein
MA_RS13440	-3.42531	0.383039	0.619446	MA2583	hypothetical protein
MA_RS06925	-3.40885	0.385357	0.620556	MA1335	hypothetical protein
MA_RS16845	-3.40885	0.385357	0.620556	MA3227	hypothetical protein
MA_RS19790	-3.40885	0.385357	0.620556	MA3799	transposase
MA_RS02575	-3.39998	0.38661	0.621693	MA0494	hypothetical protein
MA_RS21045	-3.37412	0.390275	0.623766	MA4032	UPF0228 family protein
MA_RS22540	-3.37347	0.390368	0.623766	MA4316	hypothetical protein
MA_RS11160	-3.37117	4.34e-05	0.00044523	MA2149	iron ABC transporter permease
MA_RS04380	-3.36836	1.74e-17	7.76e-16	MA0840	ABC transporter substrate-binding protein
MA_RS09975	-3.36228	0.0141847	0.0624842	MA1913	ABC transporter permease
MA_RS08735	-3.35844	0.392509	0.62531	MA1685	cupredoxin family copper-binding protein
MA_RS13190	-3.3512	8.3e-43	2.1e-40	MA2536	carbonic anhydrase	Cam3
MA_RS04160	-3.32073	0.397911	0.630653	MA0797	polysaccharide deacetylase family protein
MA_RS11425	-3.30754	0.00148139	0.00986004	MA2204	DUF4956 domain-containing protein
MA_RS11565	-3.27321	0.31523	0.556302	MA2231	site-specific integrase
MA_RS16520	-3.26257	0.0238496	0.0942786	MA3160	4Fe-4S binding protein
MA_RS16850	-3.2557	0.407333	0.642073	MA3228	hypothetical protein
MA_RS14555	-3.25176	0.407909	0.64209	MA2780	P-loop NTPase
MA_RS06350	-3.24817	0.408433	0.642692	MA1221	NifB/NifX family molybdenum-iron cluster-binding protein
MA_RS09950	-3.24793	0.00813792	0.0406092	MA1907	tetratricopeptide repeat protein
MA_RS20910	-3.24697	4.72e-17	2.04e-15	MA4008	GPR1/FUN34/YaaH family transporter	AceP
MA_RS16250	-3.22813	0.411368	0.6453	MA3105	DUF2795 domain-containing protein
MA_RS18000	-3.21512	0.413281	0.647407	MA3447	Mth938-like domain-containing protein
MA_RS22070	-3.20747	0.332459	0.574512	MA_4226	hypothetical protein
MA_RS04540	-3.17956	4.87e-23	4.1e-21	MA0872	cobaltochelatase subunit CobN
MA_RS09075	-3.17316	0.000576112	0.00439471	MA1748	energy-coupling factor transporter transmembrane protein EcfT
MA_RS14595	-3.16857	0.0211686	0.0859217	MA2788	hypothetical protein
MA_RS17420	-3.14785	0.423252	0.657265	MA3337	pseudo
MA_RS13415	-3.13655	0.42494	0.657952	MA2578	pseudo
MA_RS19390	-3.13655	0.42494	0.657952	MA3721	pseudo
MA_RS18720	-3.13286	0.425492	0.658369		transposase
MA_RS16255	-3.12918	0.426044	0.65847	MA3107	DUF2795 domain-containing protein
MA_RS19285	-3.12918	0.426044	0.65847		hypothetical protein
MA_RS10920	-3.11508	0.428159	0.660472	MA2103	restriction endonuclease subunit S
MA_RS08770	-3.09152	3.23e-20	1.93e-18	MA1690	hypothetical protein
MA_RS07240	-3.08536	0.000258511	0.00220486	MA1397	DUF2117 family protein
MA_RS09890	-3.08436	0.43279	0.663338	MA1897	hypothetical protein
MA_RS20775	-3.08436	0.43279	0.663338	MA3983	DUF2178 domain-containing protein
MA_RS25185	-3.08436	0.43279	0.663338	MA_1336	heavy-metal-associated domain-containing protein
MA_RS10520	-3.07489	0.434223	0.663969	MA2022	hypothetical protein
MA_RS13615	-3.07489	0.434223	0.663969	MA2613	serpin family protein
MA_RS15975	-3.07446	0.0563265	0.181089	MA3054	hypothetical protein
MA_RS16535	-3.04128	6.79e-12	1.97e-10	MA3163	cupin domain-containing protein
MA_RS19340	-3.04116	0.439351	0.669557
MA_RS16510	-3.02668	0.441563	0.670881	MA3157	hypothetical protein
MA_RS17665	-3.02668	0.441563	0.670881	MA3385	hypothetical protein
MA_RS11480	-3.02292	0.442138	0.670881	MA2213	hypothetical protein
MA_RS25280	-3.02292	0.442138	0.670881
MA_RS26290	-3.02292	0.442138	0.670881		hypothetical protein
MA_RS26460	-3.02292	0.442138	0.670881	MA_0580	hypothetical protein
MA_RS26930	-3.02292	0.442138	0.670881	MA_2236	hypothetical protein
MA_RS12865	-3.01133	0.443914	0.672454	MA2475	class I SAM-dependent methyltransferase
MA_RS19835	-3.01133	0.443914	0.672454		hypothetical protein
MA_RS20510	-3.01133	0.443914	0.672454	MA3929	hypothetical protein
MA_RS01570	-2.99828	0.445921	0.67425	MA0296	hypothetical protein
MA_RS05550	-2.99417	1.05e-06	1.55e-05	MA1065	class I SAM-dependent methyltransferase
MA_RS25725	-2.96323	0.451331	0.677593
MA_RS04535	-2.95738	6.79e-21	4.48e-19	MA0871	hypothetical protein
MA_RS11330	-2.92739	0.0267382	0.102576	MA2184	dTDP-4-dehydrorhamnose reductase
MA_RS13600	-2.92417	0.0258797	0.100127	MA2610	hypothetical protein
MA_RS03435	-2.90883	3.49e-10	8.62e-09	MA0653	S-layer protein domain-containing protein
MA_RS00850	-2.90821	0.459898	0.684801	MA0159	hypothetical protein
MA_RS11270	-2.90821	0.459898	0.684801	MA2172	PssE/Cps14G family polysaccharide biosynthesis glycosyltransferase
MA_RS13465	-2.90821	0.459898	0.684801		hypothetical protein
MA_RS13750	-2.90821	0.459898	0.684801	MA2641	hypothetical protein
MA_RS16890	-2.90821	0.459898	0.684801	MA3236	DUF2769 domain-containing protein
MA_RS03820	-2.89135	0.462543	0.686309	MA0729	hypothetical protein
MA_RS02060	-2.8899	0.46277	0.686309		hypothetical protein
MA_RS21585	-2.8899	0.46277	0.686309	MA4138	hypothetical protein
MA_RS15295	-2.8742	0.465239	0.686883	MA2920	hypothetical protein
MA_RS27880	-2.8742	0.465239	0.686883		hypothetical protein
MA_RS02160	-2.86444	0.0699473	0.210723	MA0412	pseudo
MA_RS09900	-2.86095	0.0660105	0.202213	MA1899	hypothetical protein
MA_RS21020	-2.82711	0.00463533	0.0258238	MA4028	protease inhibitor I42 family protein
MA_RS13535	-2.8154	0.00615598	0.0325787	MA2600	hypothetical protein
MA_RS26105	-2.81165	0.0565815	0.181315	MA_4280	type II toxin-antitoxin system RelE/ParE family toxin
MA_RS02105	-2.80956	0.475486	0.695482	MA0400	pseudo
MA_RS25305	-2.797	0.0065812	0.0343098
MA_RS02480	-2.79316	0.127156	0.318104	MA0474	hypothetical protein
MA_RS04545	-2.79003	3.55e-08	6.54e-07	MA0873	PQQ-binding-like beta-propeller repeat protein
MA_RS24500	-2.78881	0.0968148	0.26674	MA_1866	ATP-dependent endonuclease
MA_RS07315	-2.78359	0.479637	0.697961	MA1410	hypothetical protein
MA_RS15110	-2.78359	0.479637	0.697961	MA2880	hypothetical protein
MA_RS20010	-2.78359	0.479637	0.697961		hypothetical protein
MA_RS21035	-2.78359	0.479637	0.697961	MA4030	hypothetical protein
MA_RS25225	-2.78359	0.479637	0.697961	MA_1637	pseudo
MA_RS11685	-2.76488	0.482639	0.699353
MA_RS24455	-2.76488	0.482639	0.699353	MA_1626	hypothetical protein
MA_RS16265	-2.76322	0.0710471	0.213188	MA3109	hypothetical protein
MA_RS20110	-2.75982	0.063156	0.195578	MA3855	DUF2103 domain-containing protein
MA_RS22575	-2.75159	0.127214	0.318104	MA4322	methylated-DNA--[protein]-cysteine S-methyltransferase
MA_RS23885	-2.74337	0.0994245	0.271068	MA4580	Zn-ribbon domain-containing protein
MA_RS21540	-2.72299	0.0709986	0.213183	MA4129	hypothetical protein
MA_RS10105	-2.72265	0.489453	0.705023	MA1939	hypothetical protein
MA_RS27155	-2.72265	0.489453	0.705023		pseudo
MA_RS01600	-2.72141	3.75e-05	0.000389372	MA0302	ABC transporter substrate-binding protein
MA_RS01010	-2.71784	0.0597008	0.188441	MA0187	molybdenum cofactor biosynthesis protein B
MA_RS24510	-2.70172	0.0834016	0.240268		hypothetical protein
MA_RS21595	-2.6651	0.498822	0.710766	MA4140	hypothetical protein
MA_RS26560	-2.6651	0.498822	0.710766
MA_RS05515	-2.66424	0.12695	0.317794		pseudo
MA_RS10065	-2.65089	0.501151	0.712041	MA1932	type III-A CRISPR-associated protein Csm2
MA_RS09780	-2.64716	0.501763	0.712041		hypothetical protein
MA_RS13145	-2.64716	0.501763	0.712041	MA2527	hypothetical protein
MA_RS18265	-2.64716	0.501763	0.712041		hypothetical protein
MA_RS24450	-2.64716	0.501763	0.712041		hypothetical protein
MA_RS10075	-2.63888	0.11858	0.305074	MA1934	type III-A CRISPR-associated RAMP protein Csm4
MA_RS04385	-2.63098	3.83e-07	6.02e-06	MA0841	class I SAM-dependent methyltransferase
MA_RS15950	-2.62613	0.000988227	0.00700855	MA3048	ABC transporter substrate-binding protein
MA_RS04530	-2.61803	6.96e-12	2e-10	MA0870	energy-coupling factor transporter ATPase	In cluster with CobN MA0872
MA_RS03665	-2.61051	4.69e-09	9.68e-08	MA0700	ABC transporter permease
MA_RS06410	-2.6011	0.509351	0.716212	MA1233	ABC transporter ATP-binding protein
MA_RS09525	-2.6011	0.509351	0.716212	MA1831	undecaprenyl diphosphate synthase family protein
MA_RS22755	-2.58877	0.260117	0.499222
MA_RS05025	-2.57553	0.107028	0.285701	MA_0966	ABC transporter permease
MA_RS01240	-2.55329	0.517292	0.720911	MA0231	hypothetical protein
MA_RS08185	-2.55329	0.517292	0.720911	MA1575	ester cyclase
MA_RS13205	-2.55329	0.517292	0.720911
MA_RS25350	-2.55329	0.517292	0.720911
MA_RS27940	-2.55329	0.517292	0.720911
MA_RS13080	-2.54724	0.277642	0.517068
MA_RS22175	-2.54595	9.63e-11	2.5e-09	MA4247	ABC transporter substrate-binding protein
MA_RS04550	-2.51355	4.96e-09	1.02e-07	MA0874	PQQ-binding-like beta-propeller repeat protein	In cluster with CobN MA0872
MA_RS02585	-2.49645	0.526813	0.726738	MA0496	hypothetical protein
MA_RS06035	-2.49645	0.526813	0.726738	MA1159	hypothetical protein
MA_RS08835	-2.49645	0.526813	0.726738	MA1701	N-acetyltransferase
MA_RS10755	-2.49645	0.526813	0.726738	MA2069	hypothetical protein
MA_RS12205	-2.49645	0.526813	0.726738	MA2355	hypothetical protein
MA_RS20570	-2.49645	0.526813	0.726738	MA3942	thioredoxin family protein
MA_RS10730	-2.49426	4.27e-06	5.52e-05	MA2064	class I SAM-dependent methyltransferase family protein
MA_RS09490	-2.49359	2.04e-05	0.000222678	MA1824	DUF166 domain-containing protein
MA_RS18810	-2.4829	1.21e-24	1.13e-22	MA3607	phosphate acetyltransferase	pta
MA_RS01605	-2.48084	0.0121578	0.0553803	MA0303	class I SAM-dependent methyltransferase
MA_RS18175	-2.47832	0.00233819	0.0145211	MA3477	ferrous iron transport protein B
MA_RS06585	-2.47012	0.143125	0.345365	MA1268	response regulator
MA_RS23565	-2.46433	0.0956836	0.265069	MA4518	DUF2098 domain-containing protein
MA_RS23470	-2.4602	0.164655	0.376582	MA4499	DUF1673 family protein
MA_RS18655	-2.45754	8.16e-05	0.000791031	MA3576	hypothetical protein
MA_RS12195	-2.44478	0.535544	0.734415	MA2353	hypothetical protein
MA_RS17340	-2.44433	0.26042	0.499222	MA3321	DUF5683 domain-containing protein
MA_RS05885	-2.44322	0.000123514	0.0011506	MA1130	iron ABC transporter substrate-binding protein
MA_RS04395	-2.44204	5.64e-06	7.11e-05	MA0843	ABC transporter permease
MA_RS12745	-2.43293	0.000507339	0.00393577	MA2452	hypothetical protein
MA_RS26315	-2.42995	0.109331	0.290484
MA_RS10020	-2.41029	0.275378	0.515329	MA1922	hypothetical protein
MA_RS20470	-2.39956	0.00191357	0.012235	MA3921	iron ABC transporter permease
MA_RS26320	-2.39898	0.153651	0.360421
MA_RS03830	-2.39872	0.543389	0.740926	MA0731	inositol polyphosphate kinase family protein
MA_RS15340	-2.39872	0.543389	0.740926	MA2930	metallophosphoesterase
MA_RS17280	-2.39872	0.543389	0.740926	MA3308	hypothetical protein
MA_RS09060	-2.3911	0.0157629	0.0674748	MA1745	DUF3344 domain-containing protein
MA_RS17860	-2.37946	0.0893737	0.252827	MA3420	hypothetical protein
MA_RS09160	-2.36134	0.549795	0.744524	MA1763	nickel-responsive transcriptional regulator NikR
MA_RS12555	-2.36134	0.549795	0.744524	MA2419	hypothetical protein
MA_RS14975	-2.36134	0.549795	0.744524	MA2852	DUF5316 family protein
MA_RS24950	-2.36134	0.549795	0.744524		pseudo
MA_RS24985	-2.36134	0.549795	0.744524
MA_RS10005	-2.36016	0.352186	0.591123	MA1919	adenylosuccinate synthase
MA_RS11155	-2.35111	1.05e-06	1.55e-05	MA2148	ABC transporter substrate-binding protein
MA_RS11880	-2.3291	0.147334	0.351406	MA2289	carboxymuconolactone decarboxylase family protein
MA_RS02870	-2.32813	0.555518	0.74782	MA0546	HVO_0476 family zinc finger protein
MA_RS04005	-2.32813	0.555518	0.74782	MA0766	nucleotidyltransferase family protein
MA_RS09410	-2.32813	0.555518	0.74782	MA1809	hypothetical protein
MA_RS20335	-2.32813	0.555518	0.74782	MA3896	P-II family nitrogen regulator
MA_RS23525	-2.32813	0.555518	0.74782	MA4510	hypothetical protein
MA_RS18970	-2.31531	1.33e-06	1.91e-05	MA3639	S-layer protein domain-containing protein
MA_RS09050	-2.30359	8.3e-08	1.44e-06	MA1743	DUF2117 family protein
MA_RS18270	-2.30286	0.202205	0.429343	MA3494	HNH endonuclease
MA_RS22205	-2.29525	0.169394	0.384456	MA4253	ABC transporter ATP-binding protein
MA_RS04390	-2.29488	2.6e-11	7.21e-10	MA0842	ABC transporter permease
MA_RS11210	-2.28679	0.180418	0.400478	MA2159	DUF2683 family protein
MA_RS06165	-2.27893	0.000990101	0.0070109	MA1185	SDR family oxidoreductase
MA_RS04400	-2.26443	3.68e-08	6.75e-07	MA0844	ABC transporter ATP-binding protein
MA_RS16185	-2.25679	2.14e-06	2.94e-05	MA3093	PstS family phosphate ABC transporter substrate-binding protein
MA_RS08355	-2.25672	0.224222	0.459771	MA1608	DUF1622 domain-containing protein
MA_RS23375	-2.25508	0.0385382	0.135915	MA4479	winged helix-turn-helix domain-containing protein
MA_RS08040	-2.22495	0.00101978	0.0072034	MA1548	TolB family protein
MA_RS08905	-2.22123	0.108292	0.28823	MA1715	UPF0280 family protein
MA_RS01325	-2.21728	0.0695147	0.209825	MA0248	hypothetical protein
MA_RS25795	-2.20909	0.220701	0.455222		pseudo
MA_RS08250	-2.20075	0.120178	0.307792	MA1588	Lrp/AsnC ligand binding domain-containing protein
MA_RS08030	-2.19677	0.00116897	0.0080762	MA1546	ABC transporter permease
MA_RS09870	-2.18697	0.108235	0.28823	MA1893	hypothetical protein
MA_RS11515	-2.17311	0.231438	0.4674		hypothetical protein
MA_RS19785	-2.16849	0.25518	0.495112	MA3798	transposase
MA_RS11165	-2.16627	0.141371	0.341875	MA2150	ABC transporter ATP-binding protein
MA_RS06030	-2.15512	0.21091	0.441435	MA1158	GNAT family N-acetyltransferase
MA_RS12460	-2.15178	0.0447843	0.151706	MA2401	HD domain-containing protein
MA_RS22650	-2.15063	0.000838779	0.00611463	MA4336	hypothetical protein
MA_RS01435	-2.14535	3.11e-17	1.36e-15	MA0270	tetrahydromethanopterin S-methyltransferase subunit G	MtrG, rest of the Mtr subunits are in the log2 -1.5ish range
MA_RS00510	-2.13987	0.588481	0.771426		hypothetical protein
MA_RS00665	-2.13987	0.588481	0.771426	MA0126	DUF1894 domain-containing protein
MA_RS01370	-2.13987	0.588481	0.771426	MA0257	IS200/IS605-like element ISMac7 family transposase
MA_RS02465	-2.13987	0.588481	0.771426	MA0471	hypothetical protein
MA_RS07270	-2.13987	0.588481	0.771426		VWA domain-containing protein
MA_RS12580	-2.13987	0.588481	0.771426	MA2424	dimethylamine corrinoid protein MtbC	MtbC3
MA_RS13740	-2.13987	0.588481	0.771426	MA2639	DUF1269 domain-containing protein
MA_RS17555	-2.13987	0.588481	0.771426	MA3362	pseudo
MA_RS24285	-2.13987	0.588481	0.771426	MA4656	class I SAM-dependent methyltransferase
MA_RS07850	-2.13752	0.588899	0.771426	MA1512	nucleotidyltransferase domain-containing protein
MA_RS10565	-2.13752	0.588899	0.771426	MA2030	APC family permease
MA_RS15425	-2.13752	0.588899	0.771426	MA2944	hypothetical protein
MA_RS23910	-2.13752	0.588899	0.771426	MA4584	formyltransferase family protein
MA_RS27660	-2.13752	0.588899	0.771426	MA_4141	hypothetical protein
MA_RS28055	-2.11684	1.64e-05	0.000184395
MA_RS04950	-2.11138	1.56e-13	5.32e-12	MA0952	iron ABC transporter substrate-binding protein
MA_RS09630	-2.1019	0.228664	0.464728	MA1847	iron ABC transporter permease
MA_RS00470	-2.10176	0.321839	0.563829	MA0092	UPF0147 family protein
MA_RS22220	-2.09767	0.180762	0.400882	MA4256	hypothetical protein
MA_RS22910	-2.09547	0.00102306	0.00721061	MA4381	GTP-binding protein
MA_RS02095	-2.08807	0.246244	0.485872		pseudo
MA_RS26755	-2.08745	4.84e-05	0.000494185
MA_RS01320	-2.07493	6.28e-06	7.84e-05	MA0247	VWA domain-containing protein
MA_RS06990	-2.07474	0.264705	0.503493	MA1347	class I SAM-dependent methyltransferase
MA_RS13755	-2.07184	0.600604	0.780098	MA2642	mechanosensitive ion channel
MA_RS16525	-2.07005	1.05e-05	0.000123032	MA3161	hypothetical protein
MA_RS10540	-2.06345	0.0669556	0.204282	MA2026	tyrosine-type recombinase/integrase
MA_RS12750	-2.05947	0.145036	0.347603		DegT/DnrJ/EryC1/StrS family aminotransferase
MA_RS20485	-2.04842	0.0997021	0.271344	MA3924	(Fe-S)-binding protein
MA_RS28050	-2.04804	1.17e-07	1.99e-06
MA_RS03850	-2.03903	0.158395	0.367646	MA0735	PaaI family thioesterase
MA_RS17630	-2.02782	0.00397257	0.0226591	MA3378	helix-turn-helix domain-containing protein
MA_RS08345	-2.02757	0.450325	0.67722	MA1606	DUF1622 domain-containing protein
MA_RS02260	-2.02532	0.224386	0.4599	MA0431	4Fe-4S binding protein	Ferredoxin previously purified from acetate grown Methanosarcina
MA_RS19630	-2.02309	0.0673254	0.204997		hypothetical protein
MA_RS15870	-2.01594	0.369791	0.607542	MA3030	hypothetical protein
MA_RS18250	-2.01254	0.000651729	0.00484111		RelA/SpoT domain-containing protein
MA_RS06695	-2.0104	0.0086637	0.0429032	MA1290	IS1634-like element ISMac10 family transposase
MA_RS11350	-2.0104	0.0086637	0.0429032	MA2188	IS1634-like element ISMac10 family transposase
MA_RS06260	-2.00414	0.316607	0.5583	MA_1203	Fe-only nitrogenase accessory protein AnfO
MA_RS24395	-2.00015	0.304606	0.546679	MA_1000	isoprenylcysteine carboxylmethyltransferase family protein
MA_RS01580	-1.99948	1.48e-05	0.00016849	MA0298	dipeptide/oligopeptide/nickel ABC transporter ATP-binding protein
MA_RS25820	-1.99691	0.236799	0.475271	MA_3350	hypothetical protein
MA_RS02970	-1.993	0.242	0.482092	MA0565	hypothetical protein
MA_RS18805	-1.98696	7.77e-18	3.57e-16	MA3606	acetate kinase	ack
MA_RS01590	-1.98659	0.0103356	0.0490222	MA0300	ABC transporter permease
MA_RS18130	-1.98216	0.172099	0.38943	MA3470	pseudo
MA_RS26965	-1.97597	0.165675	0.377712		hypothetical protein
MA_RS08130	-1.96572	0.227326	0.463547	MA1564	hypothetical protein
MA_RS01585	-1.95474	0.0212505	0.0861775	MA0299	ABC transporter ATP-binding protein
MA_RS09945	-1.95179	0.0721823	0.215316	MA1906	DUF1699 family protein
MA_RS04525	-1.94855	0.000342591	0.00278608	MA0869	energy-coupling factor transporter transmembrane protein EcfT
MA_RS11570	-1.93773	0.00243921	0.0150457	MA2232	AAA family ATPase
MA_RS03075	-1.93419	0.0516892	0.169751	MA0586	hypothetical protein
MA_RS14560	-1.93055	0.309805	0.551537	MA2781	class I SAM-dependent methyltransferase
MA_RS22415	-1.92953	0.0270995	0.103557	MA4293	PGF-pre-PGF domain-containing protein
MA_RS09145	-1.92828	0.0458518	0.154861	MA1760	DUF3344 domain-containing protein
MA_RS09085	-1.92301	0.0876862	0.248362	MA1750	DUF3344 domain-containing protein
MA_RS24800	-1.92182	0.455199	0.680809	MA_3654	GNAT family N-acetyltransferase
MA_RS10255	-1.92126	0.056569	0.181315	MA1968	tetratricopeptide repeat protein
MA_RS16530	-1.9182	2.11e-07	3.46e-06	MA3162	CGGC domain-containing protein
MA_RS09915	-1.91794	0.0492524	0.16379	MA1902	flavodoxin family protein
MA_RS01860	-1.91778	0.62845	0.798395
MA_RS06320	-1.91778	0.62845	0.798395	MA1215	P-II family nitrogen regulator
MA_RS11045	-1.91778	0.62845	0.798395	MA2126	hypothetical protein
MA_RS11740	-1.91778	0.62845	0.798395	MA2262	DUF2173 family protein
MA_RS13605	-1.91778	0.62845	0.798395		hypothetical protein
MA_RS15375	-1.91778	0.62845	0.798395	MA2936	NifB/NifX family molybdenum-iron cluster-binding protein
MA_RS10980	-1.91519	0.144464	0.347125	MA2115	ABC transporter permease
MA_RS08015	-1.90607	0.00155151	0.0102072	MA1543	TolB family protein
MA_RS06590	-1.90605	0.264558	0.503493	MA1269	response regulator
MA_RS01935	-1.9043	0.301002	0.542138	MA0368	TetR/AcrR family transcriptional regulator
MA_RS16545	-1.8947	1.86e-09	4.05e-08	MA3165	NAD(P)/FAD-dependent oxidoreductase
MA_RS10080	-1.89076	0.125357	0.315871	MA1935	type III-A CRISPR-associated RAMP protein Csm5
MA_RS10190	-1.89022	0.266777	0.50607	MA1955	hypothetical protein
MA_RS18535	-1.88678	0.00258483	0.0157939	MA3549	methionine synthase
MA_RS14750	-1.88542	1.84e-11	5.13e-10	MA2813	peptidylprolyl isomerase
MA_RS02135	-1.87809	0.635706	0.803684	MA0406	flavodoxin family protein
MA_RS05280	-1.87809	0.635706	0.803684	MA1010	pseudo
MA_RS16340	-1.87809	0.635706	0.803684	MA3125	UPF0228 family protein
MA_RS19955	-1.87809	0.635706	0.803684	MA3830	hypothetical protein
MA_RS26250	-1.87809	0.635706	0.803684	MA_2261	hypothetical protein
MA_RS05160	-1.87031	0.254815	0.494844	MA0988	YkgJ family cysteine cluster protein
MA_RS24215	-1.86239	0.217783	0.451246	MA4642	DUF2149 domain-containing protein
MA_RS12965	-1.85288	0.0844786	0.242421	MA2493	TetR/AcrR family transcriptional regulator
MA_RS24065	-1.85085	0.0103494	0.0490222	MA4611	tetratricopeptide repeat protein
MA_RS21815	-1.84436	0.0876101	0.248301	MA4181	polysaccharide deacetylase family protein
MA_RS23805	-1.84131	1.14e-11	3.24e-10	MA4566	monovalent cation/H(+) antiporter subunit G	MrpG
MA_RS09070	-1.8327	1.77e-06	2.47e-05	MA1747	ABC transporter ATP-binding protein
MA_RS20880	-1.83182	0.189449	0.41346	MA4002	hypothetical protein
MA_RS12345	-1.83067	0.314444	0.55621	MA2380	hypothetical protein
MA_RS00295	-1.82981	0.223836	0.459512	MA0057	TRAM domain-containing protein
MA_RS03530	-1.82961	0.00988429	0.0472492	MA0672	histone family protein
MA_RS03005	-1.82837	0.126659	0.317704	MA0572	hypothetical protein
MA_RS19315	-1.8232	0.0479812	0.160857	MA3707	hypothetical protein
MA_RS02635	-1.81703	0.0730359	0.217434	MA0507	pentapeptide repeat-containing protein
MA_RS20460	-1.81263	0.446241	0.67425	MA3919	ABC transporter ATP-binding protein
MA_RS14805	-1.81022	0.265138	0.503937	MA2824	hypothetical protein
MA_RS08020	-1.80879	0.000615067	0.00462165	MA1544	ABC transporter permease
MA_RS12900	-1.8077	0.00322676	0.019125	MA2481	ABC transporter permease
MA_RS23735	-1.80758	0.000192396	0.00169175	MA4553	hypothetical protein
MA_RS05055	-1.80469	0.139815	0.339711	MA0971	Fur family transcriptional regulator
MA_RS02845	-1.8033	0.0268069	0.102666	MA0542	bifunctional nuclease family protein
MA_RS03670	-1.80235	9.31e-06	0.00010996	MA0701	ABC transporter substrate-binding protein
MA_RS04770	-1.80048	0.0551379	0.177929	MA0920	NOB1 family endonuclease
MA_RS20090	-1.79558	0.000209003	0.00182017	MA3852	pseudo
MA_RS25040	-1.79291	0.264523	0.503493
MA_RS18020	-1.79186	1.37e-05	0.000156721	MA3451	iron ABC transporter substrate-binding protein
MA_RS26070	-1.78655	0.0623808	0.194368	MA_4114	50S ribosomal protein L39e
MA_RS18305	-1.78122	0.131223	0.324383	MA3501	SprT family zinc-dependent metalloprotease
MA_RS09960	-1.78044	0.391784	0.62531	MA1910	ABC transporter ATP-binding protein
MA_RS20475	-1.77795	0.120705	0.308272	MA3922	iron ABC transporter substrate-binding protein
MA_RS26155	-1.7773	0.0792085	0.230801
MA_RS15070	-1.77401	0.256655	0.496279	MA4662	pseudo
MA_RS09065	-1.77389	0.100373	0.272414	MA1746	hypothetical protein
MA_RS18440	-1.77312	0.000307413	0.00254553	MA3529	pseudo
MA_RS06235	-1.76919	0.36331	0.599829	MA1199	iron ABC transporter permease
MA_RS11260	-1.76615	0.335631	0.576216	MA2170	glycosyltransferase family 2 protein
MA_RS10965	-1.76506	0.545743	0.741972		hypothetical protein
MA_RS24355	-1.7628	0.127293	0.318128	MA_0500	hypothetical protein
MA_RS14230	-1.76226	0.257332	0.496534	MA2719	transcriptional regulator
MA_RS14390	-1.76006	0.000227403	0.0019579	MA2748	pseudo
MA_RS20700	-1.75937	0.314274	0.556126	MA3968	MTH865 family protein
MA_RS21930	-1.75905	0.117863	0.30409	MA4201	putative zinc-binding protein
MA_RS03975	-1.75717	0.000129272	0.00119445	MA0760	lysine--tRNA ligase
MA_RS22180	-1.7556	0.00169756	0.010993	MA4248	methyltransferase domain-containing protein
MA_RS08025	-1.75465	0.0368664	0.131138	MA1545	ABC transporter permease
MA_RS19545	-1.74925	0.00367503	0.0213641	MA3751	homoaconitase small subunit
MA_RS24565	-1.74846	0.0224299	0.0899174	MA_2155	class I SAM-dependent methyltransferase
MA_RS26985	-1.74683	0.0716576	0.214195
MA_RS01595	-1.74291	0.00910823	0.0443794	MA0301	ABC transporter permease
MA_RS04945	-1.74141	2.08e-22	1.55e-20	MA0951	iron ABC transporter permease
MA_RS00315	-1.73438	0.000847906	0.00614766	MA0061	DUF1670 domain-containing protein
MA_RS01455	-1.72745	6.65e-14	2.34e-12	MA0274	tetrahydromethanopterin S-methyltransferase subunit C	MtrC
MA_RS00210	-1.71614	4.38e-05	0.000448601	MA0041	hypothetical protein
MA_RS14040	-1.71514	0.00074198	0.00548462	MA4680	DUF1670 domain-containing protein
MA_RS04515	-1.71512	0.00107089	0.00747813	MA0867	ABC transporter permease
MA_RS08710	-1.71151	0.209149	0.438963	MA1680	pseudo
MA_RS00945	-1.71045	0.0111151	0.0513593	MA0174	DUF86 domain-containing protein
MA_RS04370	-1.70673	0.000557082	0.0042851	MA0838	DUF1670 domain-containing protein
MA_RS16635	-1.7066	1.89e-05	0.000210013	MA3185	radical SAM protein
MA_RS13265	-1.70411	0.344598	0.585249	MA2551	winged helix-turn-helix domain-containing protein
MA_RS08135	-1.70217	0.0504066	0.166532	MA1565	hypothetical protein
MA_RS21935	-1.70176	0.0296991	0.110726	MA4202	metallophosphoesterase family protein
MA_RS15940	-1.70168	0.510844	0.716759	MA3046	ABC transporter ATP-binding protein
MA_RS26640	-1.69131	0.138594	0.338009	MA_1301	hypothetical protein
MA_RS27020	-1.68539	0.521839	0.724139
MA_RS11890	-1.68425	0.37491	0.61285
MA_RS23080	-1.67894	0.000453088	0.00355127	MA4416	pyruvate kinase alpha/beta domain-containing protein
MA_RS15755	-1.67822	0.26721	0.506562	MA3008	histidine phosphatase family protein
MA_RS00305	-1.67798	0.000115797	0.00108315	MA0059	TRAM domain-containing protein
MA_RS15310	-1.67677	3.15e-11	8.68e-10	MA2923	nicotianamine synthase family protein
MA_RS05875	-1.67541	0.0104132	0.0491061	MA1128	iron ABC transporter substrate-binding protein
MA_RS14640	-1.67538	0.361089	0.598	MA2796	group II intron maturase-specific domain-containing protein
MA_RS26940	-1.67513	0.315195	0.556302
MA_RS03715	-1.67357	0.000601927	0.00454545	MA0710	hypothetical protein
MA_RS24315	-1.67332	0.0138725	0.0616465	MA_0079	CDC27 family protein
MA_RS15505	-1.67093	0.00188617	0.0120768	MA2959	right-handed parallel beta-helix repeat-containing protein
MA_RS22930	-1.66976	0.140747	0.340931	MA4385	hypothetical protein
MA_RS13920	-1.66369	0.270855	0.510224	MA2669	phosphoglycerate kinase
MA_RS00705	-1.66286	0.0146407	0.0641818	MA0134	hypothetical protein
MA_RS14700	-1.66232	0.317057	0.558545	MA2806	hypothetical protein
MA_RS05730	-1.65834	0.676463	0.830708	MA1100	hypothetical protein
MA_RS06760	-1.65834	0.676463	0.830708	MA1304	DUF2971 domain-containing protein
MA_RS10595	-1.65834	0.676463	0.830708	MA2036	hypothetical protein
MA_RS18400	-1.65656	0.000434477	0.00342311	MA3522	phosphoribosylglycinamide formyltransferase
MA_RS24485	-1.65591	0.328814	0.571402		HEAT repeat domain-containing protein
MA_RS08055	-1.65579	4.35e-07	6.75e-06	MA1552	hypothetical protein
MA_RS15060	-1.65434	0.298126	0.539738	MA2869	hypothetical protein
MA_RS00300	-1.65144	3.58e-05	0.000373445	MA0058	TRAM domain-containing protein
MA_RS07195	-1.6513	0.0011043	0.00767605	MA1388	DUF1670 domain-containing protein
MA_RS12540	-1.64953	0.213734	0.446179	MA2416	hypothetical protein
MA_RS03590	-1.64902	0.0164472	0.0699431	MA0684	ferritin family protein
MA_RS14125	-1.64872	0.67827	0.832006	MA2699	flavodoxin
MA_RS26745	-1.64411	0.354319	0.591267
MA_RS21345	-1.64372	0.032842	0.120016	MA4091	YkgJ family cysteine cluster protein
MA_RS12100	-1.64272	0.000870825	0.00628376	MA2333	class I SAM-dependent methyltransferase
MA_RS08815	-1.64175	0.00942843	0.0455007	MA1698	ATP-binding protein
MA_RS15200	-1.63922	0.388116	0.622752	MA2899	phosphotransferase enzyme family protein
MA_RS20170	-1.63666	0.00126386	0.00861394	MA3867	DUF1670 domain-containing protein
MA_RS23815	-1.63292	1.3e-10	3.36e-09	MA4568	Na+/H+ antiporter subunit E	MrpE
MA_RS24030	-1.6301	0.0041778	0.0236223	MA4605	iron ABC transporter permease
MA_RS25930	-1.62928	0.115428	0.301226
MA_RS22605	-1.62553	0.00113294	0.00785114	MA4328	outer membrane lipoprotein-sorting protein
MA_RS17840	-1.6178	4.17e-11	1.13e-09	MA3416	30S ribosomal protein S3ae
MA_RS12840	-1.61594	0.392356	0.62531	MA2469	carboxymuconolactone decarboxylase family protein
MA_RS18925	-1.613	1.54e-05	0.000174427	MA3631	sirohydrochlorin nickelochelatase
MA_RS19665	-1.61176	0.340072	0.580972	MA3776	FAD-dependent oxidoreductase
MA_RS01950	-1.60706	0.0874864	0.248106	MA0372	UMP kinase
MA_RS01440	-1.60319	1e-12	3.12e-11	MA0271	tetrahydromethanopterin S-methyltransferase subunit F	MtrF
MA_RS06400	-1.6027	0.413574	0.647643	MA1231	ABC transporter substrate-binding protein
MA_RS05255	-1.60103	0.43213	0.663338	MA1005	Fur family transcriptional regulator
MA_RS18520	-1.59812	0.0210977	0.0857105	MA3546	phosphopantetheine adenylyltransferase
MA_RS18355	-1.59665	0.00249231	0.0153524	MA3512	coenzyme F420-0:L-glutamate ligase
MA_RS09910	-1.59185	0.503678	0.712408	MA1901	NAD(P)-dependent alcohol dehydrogenase
MA_RS13555	-1.59142	0.000119628	0.00111669	MA2603	hypothetical protein
MA_RS05555	-1.58816	0.121586	0.30948	MA1066	hypothetical protein
MA_RS20710	-1.58763	0.320938	0.562892	MA3970	50S ribosomal protein L40e
MA_RS23625	-1.57826	0.2472	0.486692	MA4531	S-layer protein domain-containing protein
MA_RS08050	-1.57527	0.00250918	0.015427	MA1551	winged helix-turn-helix transcriptional regulator
MA_RS17975	-1.57388	0.00666523	0.0345498	MA3443	restriction endonuclease
MA_RS06370	-1.57365	0.152905	0.359228	MA1225	homocitrate synthase
MA_RS10035	-1.57254	0.536143	0.734584	MA1925	plasmid pRiA4b ORF-3 family protein
MA_RS00535	-1.56545	0.48694	0.70341	MA0102	nucleotidyltransferase family protein
MA_RS21590	-1.56423	0.215217	0.44777	MA4139	hypothetical protein
MA_RS04375	-1.55796	0.695382	0.841417	MA0839	pseudo
MA_RS17095	-1.55796	0.695382	0.841417	MA3276	hypothetical protein
MA_RS26015	-1.55796	0.695382	0.841417	MA_3844	DUF4429 domain-containing protein
MA_RS06065	-1.55689	0.000592673	0.00448301	MA1165	C15orf41 family protein
MA_RS01225	-1.55516	0.00268013	0.0163104	MA0228	DUF1670 domain-containing protein
MA_RS06160	-1.55359	0.00713728	0.0365384	MA1184	glycosyltransferase
MA_RS23830	-1.54944	5.26e-10	1.24e-08	MA4665	monovalent cation/H+ antiporter subunit B	MrpB
MA_RS06790	-1.54835	6.99e-06	8.63e-05	MA1310	hypothetical protein
MA_RS07635	-1.54806	0.000285758	0.00241257	MA1471	elongation factor 1-beta
MA_RS01450	-1.54271	3.44e-14	1.24e-12	MA0273	tetrahydromethanopterin S-methyltransferase subunit B	MtrB
MA_RS16765	-1.53602	0.0149368	0.0649858	MA3211	DUF1699 family protein
MA_RS19480	-1.53281	0.00971143	0.0467176	MA3737	desulfoferrodoxin family protein
MA_RS26735	-1.53278	0.032244	0.118115
MA_RS16990	-1.53253	0.00144916	0.00965965	MA3257	hypothetical protein
MA_RS20635	-1.52757	0.018991	0.0786993	MA3956	DEAD/DEAH box helicase
MA_RS08065	-1.52588	0.0296381	0.11062	MA1554	pyridoxamine 5'-phosphate oxidase family protein
MA_RS01070	-1.51869	0.00351852	0.0205594	MA0199	outer membrane lipoprotein-sorting protein
MA_RS16490	-1.51711	0.0283541	0.107458	MA3153	ATP-binding protein
MA_RS18525	-1.51698	0.195446	0.423001	MA3547	hypothetical protein
MA_RS17175	-1.51682	0.228137	0.46424	MA3292	tetratricopeptide repeat protein
MA_RS00585	-1.51557	0.0109143	0.0507791	MA0112	transcription factor S
MA_RS08315	-1.51327	0.141097	0.341547	MA1600	type II toxin-antitoxin system HicB family antitoxin
MA_RS00075	-1.50877	0.534259	0.732873	MA0016	response regulator
MA_RS16785	-1.50752	0.035377	0.126786	MA3216	M28 family metallopeptidase
MA_RS08660	-1.50551	0.230976	0.467044	MA1670	class I SAM-dependent methyltransferase
MA_RS20420	-1.50452	0.0992292	0.270928	MA3911	hypothetical protein
MA_RS26760	-1.50169	0.00202291	0.0127724
MA_RS09650	-1.4991	0.446286	0.67425	MA1850	ABC transporter substrate-binding protein
MA_RS18575	-1.49849	0.0901173	0.254023	MA3557	pseudo
MA_RS21115	-1.49795	0.0630321	0.195578	MA4045	N-acetyltransferase
MA_RS19250	-1.49319	6.25e-05	0.000617508	MA3695	30S ribosomal protein S24e
MA_RS07390	-1.49279	1.3e-06	1.88e-05	MA1424	XRE family transcriptional regulator
MA_RS04940	-1.4868	7.47e-11	1.96e-09	MA0950	ABC transporter ATP-binding protein
MA_RS17045	-1.48591	0.216456	0.449578	MA3267	PfkB family carbohydrate kinase
MA_RS02195	-1.48535	0.623957	0.796325	MA0419	alpha/beta hydrolase
MA_RS05195	-1.48431	0.0832245	0.240063	MA0995	AAA family ATPase
MA_RS02830	-1.48425	0.0102216	0.0486059	MA0539	hypothetical protein
MA_RS18015	-1.48237	0.0188215	0.0782719	MA3450	hypothetical protein
MA_RS06995	-1.48172	0.397505	0.630653	MA1348	multidrug efflux SMR transporter
MA_RS01275	-1.48046	0.201189	0.428185	MA0238	DUF531 domain-containing protein
MA_RS12400	-1.48032	0.00827516	0.0411736	MA2390	hypothetical protein
MA_RS22795	-1.47244	0.0442871	0.150696	MA4358	hypothetical protein
MA_RS22200	-1.47239	0.0242539	0.0957103	MA4252	ABC transporter ATP-binding protein
MA_RS09045	-1.46807	0.0016186	0.0105721	MA1742	PGF-pre-PGF domain-containing protein
MA_RS18850	-1.46406	0.280528	0.519796	MA3615	endonuclease/exonuclease/phosphatase family protein
MA_RS13995	-1.45463	0.476084	0.695909		tyrosine-type recombinase/integrase
MA_RS18920	-1.45439	1.07e-08	2.14e-07	MA3630	coenzyme F430 synthase
MA_RS22330	-1.45333	3.1e-07	4.98e-06	MA4277	50S ribosomal protein P1
MA_RS24115	-1.44798	0.144213	0.347125	MA4621	MFS transporter
MA_RS06605	-1.44391	0.0013234	0.00893934	MA1272	GTP-binding protein
MA_RS11950	-1.4431	0.0167625	0.0709906	MA2301	COR domain-containing protein
MA_RS06540	-1.4338	3.58e-05	0.000373445	MA1261	50S ribosomal protein L30e
MA_RS21900	-1.43287	5.48e-15	2.06e-13	MA4195	nitrogenase cofactor biosynthesis protein NifB
MA_RS14615	-1.42637	0.305859	0.548063	MA2792	tyrosine-type recombinase/integrase
MA_RS23385	-1.425	0.00571823	0.0306546	MA4481	NosD domain-containing protein
MA_RS05995	-1.42042	0.0414948	0.144106	MA1151	type 1 glutamine amidotransferase
MA_RS09015	-1.41962	0.229016	0.465195	MA1736	Mov34/MPN/PAD-1 family protein
MA_RS24890	-1.41554	0.0148997	0.0649858		ncRNA
MA_RS19330	-1.41301	0.345271	0.585891	MA3710	4Fe-4S binding protein
MA_RS15935	-1.41015	0.259772	0.499123	MA3045	class I SAM-dependent methyltransferase
MA_RS26265	-1.40973	0.0321162	0.117932
MA_RS18025	-1.40915	0.00301708	0.0179759	MA3452	iron ABC transporter permease
MA_RS03610	-1.4082	6.42e-05	0.000633034	MA0689	DUF116 domain-containing protein
MA_RS02310	-1.40734	8.91e-10	2.06e-08	MA0441	DUF2341 domain-containing protein
MA_RS19770	-1.40141	0.261409	0.500575	MA3796	hypothetical protein
MA_RS09040	-1.40049	0.0118124	0.0542416	MA1741	rRNA maturation protein
MA_RS05535	-1.39842	0.152023	0.357938	MA1062	glycosyltransferase family 4 protein
MA_RS01445	-1.39742	4.23e-10	1.02e-08	MA0272	tetrahydromethanopterin S-methyltransferase subunit A	MtrA
MA_RS01665	-1.39716	0.0409314	0.142695	MA0313	GNAT family N-acetyltransferase
MA_RS07100	-1.39048	0.00938776	0.0453592	MA1367	helix-turn-helix domain-containing protein
MA_RS13640	-1.38881	0.48241	0.699353	MA2618	nucleotidyltransferase domain-containing protein
MA_RS24645	-1.38633	0.196473	0.423905
MA_RS03360	-1.38587	0.0149985	0.0651226	MA0639	rubrerythrin family protein
MA_RS26310	-1.38395	0.154785	0.361962
MA_RS20165	-1.38189	0.115855	0.301925	MA3866	DUF1670 domain-containing protein
MA_RS20240	-1.37776	0.00696722	0.0357483	MA3881	MFS transporter
MA_RS07900	-1.37566	8.24e-06	9.96e-05	MA1521	50S ribosomal protein L7Ae
MA_RS00110	-1.37497	0.0138723	0.0616465	MA0022	metal-dependent transcriptional regulator
MA_RS16630	-1.37447	0.00620299	0.0327132	MA3184	hypothetical protein
MA_RS05540	-1.37285	0.12973	0.322447	MA1063	phenylacetate--CoA ligase family protein
MA_RS25880	-1.37056	0.0192015	0.0794992	MA_3489	DMT family transporter
MA_RS03905	-1.36981	1.71e-05	0.000191026	MA0747	NAD(P)/FAD-dependent oxidoreductase
MA_RS24340	-1.36974	0.0243244	0.0958221
MA_RS02650	-1.36469	0.0406606	0.141969	MA0510	hypothetical protein
MA_RS06950	-1.36056	0.495527	0.709501	MA1340	P-loop NTPase
MA_RS22190	-1.35672	0.000962513	0.00683685	MA4250	ABC transporter permease
MA_RS11965	-1.35425	6.45e-05	0.000634466	MA2304	phosphoserine transaminase
MA_RS03645	-1.35137	0.00238732	0.0147657	MA0696	dihydromethanopterin reductase (acceptor)
MA_RS00290	-1.35108	8.72e-06	0.000104	MA0056	TRAM domain-containing protein
MA_RS15760	-1.34903	7.96e-09	1.62e-07	MA3009	nitrilase-related carbon-nitrogen hydrolase
MA_RS05065	-1.34878	0.703155	0.843055		catalase-related domain-containing protein
MA_RS03495	-1.34804	2.43e-05	0.000262968	MA0665	DUF4870 domain-containing protein	RnfX
MA_RS07300	-1.34793	0.313157	0.55523	MA1407	hypothetical protein
MA_RS02330	-1.34677	0.117333	0.303599	MA0445	flavodoxin family protein
MA_RS17785	-1.34368	0.314232	0.556126	MA3406	hypothetical protein
MA_RS18080	-1.34347	0.00753994	0.0381274	MA3461	ABC transporter substrate-binding protein
MA_RS11435	-1.34165	0.7367	0.860714	MA2206	MarR family transcriptional regulator
MA_RS20105	-1.34147	5.56e-06	7.04e-05	MA3854	ACT domain-containing protein
MA_RS05725	-1.33929	0.22059	0.455222	MA1098	carbonate dehydratase	Cam1
MA_RS13310	-1.33802	0.00340226	0.019957	MA2560	pyridoxamine 5'-phosphate oxidase family protein
MA_RS18985	-1.33547	0.21059	0.441435	MA3642	ABC transporter ATP-binding protein
MA_RS01430	-1.33258	6.26e-10	1.47e-08	MA0269	tetrahydromethanopterin S-methyltransferase subunit H	MtrH
MA_RS05570	-1.33237	9.95e-06	0.00011693	MA1068	glycosyltransferase
MA_RS23835	-1.33201	5.87e-08	1.05e-06	MA4572	proton-conducting transporter membrane subunit	MrpA
MA_RS23755	-1.33034	0.588051	0.771426		hypothetical protein
MA_RS12595	-1.33024	0.170277	0.385881	MA2426	APC family permease
MA_RS00405	-1.32948	0.270938	0.510224	MA0078	ATP-binding protein
MA_RS25565	-1.32489	0.260203	0.499222		pseudo
MA_RS10050	-1.31716	0.378914	0.617178	MA1929	HD domain-containing protein
MA_RS20575	-1.31675	0.335495	0.576216	MA3943	hypothetical protein
MA_RS24405	-1.31626	0.0256252	0.0996537	MA_1178	class I SAM-dependent methyltransferase
MA_RS12035	-1.31523	3.51e-05	0.000367174	MA2319	DUF1015 domain-containing protein
MA_RS01980	-1.3151	0.25941	0.499105	MA0378	GNAT family N-acetyltransferase
MA_RS05545	-1.31365	0.0860031	0.24543	MA1064	DUF354 domain-containing protein
MA_RS16475	-1.31351	0.00169229	0.0109746	MA3150	prephenate dehydratase
MA_RS23360	-1.30707	0.424033	0.657678	MA4476	hypothetical protein
MA_RS23820	-1.30536	1.8e-08	3.46e-07	MA4569	proton-conducting transporter membrane subunit	MrpD
MA_RS06955	-1.30072	0.246681	0.486091	MA1341	flavin reductase family protein
MA_RS02005	-1.30065	0.00236759	0.0146636	MA0382	tRNA (N6-threonylcarbamoyladenosine(37)-N6)-methyltransferase TrmO
MA_RS01465	-1.30002	3.23e-07	5.16e-06	MA0276	tetrahydromethanopterin S-methyltransferase subunit E	MtrE
MA_RS12060	-1.29982	0.514905	0.719315	MA2324	secondary thiamine-phosphate synthase enzyme YjbQ
MA_RS22570	-1.29863	0.0330291	0.120216	MA4321	ABC transporter ATP-binding protein
MA_RS01760	-1.2934	0.00273562	0.0165805	MA0332	flavodoxin family protein
MA_RS00070	-1.29064	0.0823973	0.23813	MA0015	chemotaxis protein CheB
MA_RS10390	-1.29048	0.315218	0.556302	MA1995	ATP-grasp domain-containing protein
MA_RS16160	-1.28852	0.0522355	0.171206	MA3089	hypothetical protein
MA_RS21360	-1.28755	3.24e-06	4.3e-05	MA4093	CBS domain-containing protein
MA_RS20465	-1.28639	0.346839	0.587893	MA3920	prolyl oligopeptidase family serine peptidase
MA_RS00390	-1.28635	2.06e-05	0.000223655	MA0076	S-methyl-5-thioribose-1-phosphate isomerase
MA_RS17980	-1.28618	0.154263	0.361112	MA3444	hypothetical protein
MA_RS27400	-1.27899	0.205342	0.433374
MA_RS12160	-1.27559	0.000343704	0.00279014	MA2346	phosphate uptake regulator PhoU
MA_RS18930	-1.27455	0.00199532	0.0126157	MA3632	cation-translocating P-type ATPase
MA_RS13595	-1.27412	0.284364	0.523793	MA2609	tetratricopeptide repeat protein
MA_RS23355	-1.27408	0.355969	0.592543	MA4475	hypothetical protein
MA_RS06405	-1.27393	0.342662	0.583509	MA1232	ABC transporter substrate-binding protein
MA_RS19915	-1.27308	0.429839	0.661492		hypothetical protein
MA_RS08070	-1.27153	0.327242	0.569323	MA1555	tyrosine-type recombinase/integrase
MA_RS00250	-1.27141	0.66258	0.820669	MA0049	type II toxin-antitoxin system RelE/ParE family toxin
MA_RS11180	-1.2707	0.00423395	0.0239012	MA2153	ABC transporter substrate-binding protein
MA_RS05720	-1.26921	0.070714	0.21261	MA1097	winged helix-turn-helix domain-containing protein
MA_RS02835	-1.26896	0.125822	0.316539	MA0540	MazG nucleotide pyrophosphohydrolase domain-containing protein
MA_RS09685	-1.26876	0.000109243	0.0010282	MA1856	alpha/beta hydrolase
MA_RS25765	-1.26858	0.00882825	0.0434813
MA_RS25660	-1.26229	0.115152	0.300678
MA_RS20620	-1.26135	0.454564	0.680649	MA3953	carboxymuconolactone decarboxylase family protein
MA_RS12905	-1.26086	0.000304984	0.00253465	MA2482	ABC transporter substrate-binding protein
MA_RS12860	-1.25949	0.514688	0.719265	MA2474	ABC transporter ATP-binding protein
MA_RS18445	-1.25668	0.304277	0.54652	MA3531	methyltransferase domain-containing protein
MA_RS25780	-1.25572	0.00469826	0.0261108	MA_3194	50S ribosomal protein L37e
MA_RS07520	-1.25261	3.89e-06	5.09e-05	MA1449	metallophosphoesterase family protein
MA_RS07645	-1.2513	0.0431095	0.148467	MA1473	amino acid kinase
MA_RS08330	-1.2488	0.125256	0.315871	MA1602	(deoxy)nucleoside triphosphate pyrophosphohydrolase
MA_RS16405	-1.24691	0.172318	0.389579	MA3135	SdpI family protein
MA_RS15280	-1.24683	0.0511497	0.168498	MA2917	alkaline phosphatase family protein
MA_RS11465	-1.24679	0.146384	0.349895	MA2212	TrmB family transcriptional regulator
MA_RS11430	-1.24672	0.278671	0.518135	MA2205	polyphosphate polymerase domain-containing protein
MA_RS10150	-1.24485	0.00433445	0.0243264	MA1947	DUF2284 domain-containing protein
MA_RS24610	-1.24079	0.377705	0.616312	MA_2580	hypothetical protein
MA_RS16480	-1.23917	0.107893	0.287504	MA3151	helix-turn-helix domain-containing protein
MA_RS21705	-1.23864	3.53e-08	6.53e-07	MA4160	V-type ATP synthase subunit D
MA_RS12145	-1.23816	0.605703	0.784033	MA2343	alpha/beta hydrolase
MA_RS01220	-1.23789	0.1635	0.37501	MA0227	DUF1670 domain-containing protein
MA_RS01460	-1.23762	9.07e-07	1.36e-05	MA0275	tetrahydromethanopterin S-methyltransferase subunit D	MtrD
MA_RS11770	-1.23714	0.0855635	0.244483	MA2267	hypothetical protein
MA_RS20445	-1.23446	0.0289522	0.108774	MA3916	P-II family nitrogen regulator
MA_RS22785	-1.23322	0.0525549	0.171757
MA_RS11335	-1.23262	0.403969	0.638319	MA2185	heparan-alpha-glucosaminide N-acetyltransferase domain-containing protein
MA_RS18010	-1.23215	0.0265092	0.101897	MA3449	P-loop NTPase
MA_RS06495	-1.23091	0.312929	0.555044	MA1251	class I SAM-dependent methyltransferase
MA_RS07065	-1.23069	0.04605	0.155299	MA1360	class I SAM-dependent methyltransferase
MA_RS22105	-1.23026	0.607351	0.784603	MA4233	DUF2284 domain-containing protein
MA_RS23825	-1.22998	1.88e-06	2.61e-05	MA4570	NADH-quinone oxidoreductase subunit K	MrpC
MA_RS26570	-1.22868	0.741753	0.86365		pseudo
MA_RS19640	-1.22606	0.347951	0.58845		glycosyltransferase family 2 protein
MA_RS26750	-1.22599	0.471178	0.692076
MA_RS14245	-1.22381	0.463024	0.686309	MA2722	thiamine phosphate synthase
MA_RS15770	-1.22323	0.00149847	0.00995915	MA3012	arginine decarboxylase, pyruvoyl-dependent
MA_RS01745	-1.22144	0.328214	0.570797	MA0329	putative quinol monooxygenase
MA_RS14770	-1.21963	0.29003	0.529935	MA2817	calcium/sodium antiporter
MA_RS26580	-1.21631	0.583873	0.771371
MA_RS08595	-1.21579	0.480954	0.69904	MA1658	glutaredoxin family protein
MA_RS17540	-1.21503	0.315217	0.556302		CooT family nickel-binding protein
MA_RS20425	-1.21286	0.0607892	0.190746	MA3912	hypothetical protein
MA_RS12230	-1.20612	0.200331	0.42716
MA_RS17410	-1.20606	0.00379837	0.0218298	MA3335	hypothetical protein
MA_RS08775	-1.20457	0.00061229	0.00460839	MA1691	PFL family protein
MA_RS14080	-1.20198	0.000490182	0.00380917	MA4661	DUF3656 domain-containing protein
MA_RS07935	-1.20177	0.640622	0.806295	MA1528	outer membrane lipoprotein carrier protein LolA
MA_RS03615	-1.2016	0.125417	0.315871	MA0690	DUF116 domain-containing protein
MA_RS21460	-1.20019	0.00715856	0.0366061	MA4113	50S ribosomal protein L31e
MA_RS03535	-1.19942	6.07e-05	0.00060076	MA0673	class I SAM-dependent methyltransferase
MA_RS21335	-1.19431	0.0243072	0.0958221	MA4088	fluoride efflux transporter CrcB
MA_RS07215	-1.18978	0.347028	0.587994	MA1392	phosphoribosyl-ATP diphosphatase
MA_RS24350	-1.18804	0.00788038	0.0394975	MA_0488	PGF-pre-PGF domain-containing protein
MA_RS03275	-1.18663	0.377103	0.615772	MA0622	winged helix-turn-helix domain-containing protein
MA_RS04855	-1.1855	0.490188	0.705492	MA0935	hypothetical protein
MA_RS00060	-1.18261	0.00769126	0.0386347	MA0013	protein-glutamate O-methyltransferase CheR
MA_RS03600	-1.18237	1.16e-06	1.71e-05	MA0687	disulfide reductase	HdrE1
MA_RS02360	-1.17508	0.0377472	0.133853	MA0451	HAD family phosphatase
MA_RS02240	-1.17463	0.195989	0.423808	MA0427	aldo/keto reductase
MA_RS15765	-1.17412	7.17e-06	8.79e-05	MA3010	hypothetical protein
MA_RS26255	-1.1729	0.250765	0.489912
MA_RS26770	-1.17231	0.0221242	0.0890846
MA_RS15085	-1.16962	0.11393	0.298087	MA2875	carboxymuconolactone decarboxylase family protein
MA_RS27665	-1.16941	0.584178	0.771426	MA_4179	hypothetical protein
MA_RS08560	-1.16871	0.11267	0.296239	MA1651	class I SAM-dependent methyltransferase family protein
MA_RS20455	-1.16745	0.0717349	0.214262	MA3918	ammonium transporter
MA_RS19335	-1.16705	0.033072	0.120276	MA3711	radical SAM protein
MA_RS15105	-1.16575	0.000893984	0.00639408	MA2879	molybdopterin dinucleotide binding domain-containing protein	FwdD2
MA_RS12915	-1.16566	0.128081	0.319746	MA2484	ABC transporter permease
MA_RS22590	-1.16434	0.00643578	0.0336675	MA4325	outer membrane lipoprotein-sorting protein
MA_RS03730	-1.16278	0.153972	0.360802	MA0712	hypothetical protein
MA_RS06765	-1.15849	0.612183	0.787488	MA1305	nucleotidyltransferase family protein
MA_RS16245	-1.15838	0.000488131	0.00380037	MA3104	phosphate uptake regulator PhoU
MA_RS23015	-1.15641	0.0353918	0.126786	MA4402	undecaprenyl diphosphate synthase family protein
MA_RS16625	-1.15191	0.055297	0.178278	MA3182	prenyltransferase/squalene oxidase repeat-containing protein
MA_RS04100	-1.15129	0.000123903	0.00115187	MA0783	DUF5050 domain-containing protein
MA_RS26235	-1.15089	0.23638	0.474888	MA_1892	pentapeptide repeat-containing protein
MA_RS01810	-1.14806	0.37072	0.60819	MA0342	winged helix-turn-helix domain-containing protein
MA_RS01560	-1.14773	0.00575934	0.0308023	MA0294	DUF5803 family protein
MA_RS05890	-1.14526	0.0230481	0.0918288	MA1131	iron ABC transporter permease
MA_RS14250	-1.14113	0.0286228	0.108162	MA2723	hydroxyethylthiazole kinase
MA_RS11070	-1.13617	0.250179	0.489858	MA2131	nucleotidyltransferase
MA_RS20365	-1.13515	0.473137	0.693467	MA3902	molybdate ABC transporter permease subunit
MA_RS05605	-1.13385	0.0030479	0.0181121	MA1074	50S ribosomal protein L23
MA_RS14130	-1.13325	0.577096	0.765756	MA2700	DUF2023 family protein
MA_RS12925	-1.12853	0.0587561	0.186396	MA2486	ABC transporter substrate-binding protein
MA_RS11460	-1.12618	0.35369	0.591123	MA2211	MarR family transcriptional regulator
MA_RS04605	-1.1196	0.113179	0.297233	MA0884	S-layer protein domain-containing protein
MA_RS23555	-1.1186	0.00938913	0.0453592	MA4516	non-histone chromosomal MC1 family protein
MA_RS09745	-1.1182	0.221752	0.456766	MA1868	Fic family protein
MA_RS16740	-1.11817	0.000392454	0.0031136	MA3206	MBL fold metallo-hydrolase
MA_RS25235	-1.11809	0.210673	0.441435	MA_1639	pseudo
MA_RS27765	-1.11665	0.668991	0.825273		hypothetical protein
MA_RS02210	-1.11571	0.0438264	0.150437	MA0422	aldo/keto reductase
MA_RS06300	-1.11228	0.661869	0.820299	MA1211	P-II family nitrogen regulator
MA_RS22720	-1.10964	0.32422	0.566494	MA4347	class I SAM-dependent methyltransferase
MA_RS10845	-1.10559	0.572249	0.762764	MA2088	tetratricopeptide repeat protein
MA_RS16155	-1.10524	0.0646092	0.198626	MA3088	phosphate uptake regulator PhoU
MA_RS12565	-1.10481	0.0853225	0.244101	MA2421	MarR family transcriptional regulator
MA_RS25755	-1.09891	0.19089	0.415806
MA_RS12945	-1.09769	0.363596	0.599967	MA2489	ABC transporter permease
MA_RS03280	-1.097	0.0840119	0.24172	MA0623	hypothetical protein
MA_RS15815	-1.09691	0.000623079	0.00466642	MA3021	calcium/sodium antiporter
MA_RS00310	-1.09301	0.182511	0.402846	MA0060	DUF1670 domain-containing protein
MA_RS11175	-1.09274	0.576007	0.765244	MA2152	class I SAM-dependent methyltransferase
MA_RS25985	-1.09268	0.113344	0.297324
MA_RS21685	-1.09222	2.26e-07	3.69e-06	MA4156	V-type ATP synthase subunit C
MA_RS21370	-1.09079	0.000143623	0.0013137	MA4095	amidohydrolase family protein
MA_RS08730	-1.08976	7.12e-08	1.26e-06	MA1684	aspartate--tRNA(Asn) ligase
MA_RS04570	-1.08927	0.233937	0.470566	MA0878	ABC transporter ATP-binding protein
MA_RS01920	-1.08694	0.231056	0.467044	MA0365	MBL fold metallo-hydrolase
MA_RS07595	-1.08686	0.34024	0.581041	MA1464	hypothetical protein
MA_RS00345	-1.08383	0.0513313	0.168851	MA0067	helix-turn-helix domain-containing protein
MA_RS17500	-1.08188	0.660782	0.819622	MA3352	pseudo
MA_RS21680	-1.08135	1.83e-09	4e-08	MA4155	V-type ATP synthase subunit E
MA_RS13345	-1.08132	0.00251944	0.0154566	MA2566	pseudo
MA_RS01680	-1.08123	0.423737	0.657443	MA0316	phosphoribosylglycinamide formyltransferase
MA_RS25125	-1.07984	0.655358	0.816683
MA_RS18650	-1.07979	0.179319	0.399169	MA3575	IS5 family transposase
MA_RS21200	-1.0791	0.000193951	0.00170213	MA4063	phosphoribosylaminoimidazolesuccinocarboxamide synthase
MA_RS24120	-1.07902	0.530864	0.73042	MA4622	TrmB family transcriptional regulator
MA_RS08195	-1.0784	0.0712483	0.213651	MA1577	hypothetical protein
MA_RS25640	-1.07696	0.00138563	0.00929066		IS1-like element ISMac16 family transposase
MA_RS26090	-1.07571	0.00122758	0.00840451		IS1-like element ISMac16 family transposase
MA_RS24025	-1.07258	0.00585344	0.0311589	MA4604	iron ABC transporter substrate-binding protein
MA_RS13435	-1.0718	0.269422	0.509353	MA2582	tyrosine-type recombinase/integrase
MA_RS05530	-1.07085	0.255727	0.495539	MA1061	glycosyltransferase family 4 protein
MA_RS24730	-1.06999	0.0170753	0.0716751	MA_3101	NosD domain-containing protein
MA_RS22345	-1.06913	0.326855	0.569086	MA4281	hypothetical protein
MA_RS19150	-1.06886	0.452303	0.678213	MA3674	GNAT family N-acetyltransferase
MA_RS03470	-1.06782	0.000313279	0.00258939	MA0660	RnfABCDGE type electron transport complex subunit D	RnfD
MA_RS05870	-1.06586	0.166392	0.378967	MA1127	class I SAM-dependent methyltransferase
MA_RS25890	-1.0652	0.00119679	0.00823086		pseudo
MA_RS03790	-1.06166	0.00889047	0.0437403	MA0724	hypothetical protein
MA_RS25480	-1.06147	0.00106594	0.007455		IS1 family transposase
MA_RS09545	-1.06131	0.10013	0.271919	MA1834	cyclopropane-fatty-acyl-phospholipid synthase family protein
MA_RS07380	-1.06091	3.61e-06	4.73e-05	MA1422	AMP-binding protein
MA_RS27635	-1.06056	0.489979	0.705492		DUF5350 domain-containing protein
MA_RS00985	-1.05993	2.46e-06	3.35e-05	MA0182	translation initiation factor IF-2 subunit beta
MA_RS17655	-1.05826	0.599882	0.779384	MA3383	YbjQ family protein
MA_RS02295	-1.05792	0.526909	0.726738
MA_RS15270	-1.05585	0.00491807	0.0270651	MA2914	cupin domain-containing protein
MA_RS06600	-1.05533	0.0207405	0.084486	MA1271	ABC transporter substrate-binding protein
MA_RS15045	-1.05444	0.158429	0.367646	MA2866	universal stress protein
MA_RS16935	-1.05352	0.107708	0.287347	MA3246	hypothetical protein
MA_RS05125	-1.05244	0.332752	0.574512	MA0982	type II toxin-antitoxin system VapC family toxin
MA_RS25165	-1.04897	0.00158585	0.010388		IS1-like element ISMac16 family transposase
MA_RS25760	-1.04707	0.00133427	0.00897279		IS1-like element ISMac16 family transposase
MA_RS19235	-1.04645	0.00230639	0.0143628	MA3692	DNA-directed RNA polymerase
MA_RS25790	-1.04625	0.00175762	0.0113015		IS1-like element ISMac16 family transposase
MA_RS24280	-1.04601	0.152328	0.358243	MA4655	gamma-glutamylcyclotransferase
MA_RS11720	-1.04357	0.574822	0.764524	MA2258	DUF72 domain-containing protein
MA_RS21365	-1.04254	0.00762364	0.0384225	MA4094	universal stress protein
MA_RS03775	-1.04119	0.0374068	0.132853	MA0721	DNA-directed RNA polymerase subunit L
MA_RS00125	-1.04086	0.00427084	0.0240288	MA0025	metal ABC transporter permease
MA_RS05855	-1.04039	0.044235	0.150696	MA1123	hypothetical protein
MA_RS28105	-1.04008	5.65e-05	0.000566056
MA_RS21760	-1.03992	2.98e-05	0.000314259	MA4169	DUF1699 family protein
MA_RS25805	-1.03973	0.00155604	0.0102222		IS1 family transposase
MA_RS24110	-1.03922	0.617899	0.791928	MA4620	methyltransferase domain-containing protein
MA_RS05440	-1.03881	0.00265569	0.0161834	MA1045	IS1182-like element ISMac1 family transposase
MA_RS25840	-1.03879	0.0013792	0.00926121		IS1-like element ISMac16 family transposase
MA_RS25680	-1.0385	0.00171255	0.0110586		IS1-like element ISMac16 family transposase
MA_RS08715	-1.03829	4.31e-06	5.57e-05	MA1682	thermosome subunit alpha
MA_RS16410	-1.03762	0.130494	0.323102	MA3136	peptidylprolyl isomerase
MA_RS07940	-1.03636	0.120076	0.307792	MA1529	winged helix-turn-helix transcriptional regulator
MA_RS11275	-1.03529	0.579654	0.768028	MA2173	glycosyltransferase family 4 protein
MA_RS15945	-1.03476	0.398951	0.631927	MA3047	ABC transporter ATP-binding protein
MA_RS11905	-1.03331	0.015168	0.0656704	MA2292	aldo/keto reductase
MA_RS26725	-1.03309	0.000239126	0.00204721
MA_RS24715	-1.03246	0.574404	0.764415	MA_2996	hypothetical protein
MA_RS18065	-1.03051	0.370598	0.60819	MA4673	ABC transporter permease
MA_RS02470	-1.02895	0.00291577	0.0174797	MA0472	IS1182-like element ISMac1 family transposase
MA_RS25735	-1.02693	0.00167785	0.010912		IS1 family transposase
MA_RS11420	-1.02691	0.439569	0.669665	MA2203	CotH kinase family protein
MA_RS07120	-1.02518	0.332538	0.574512	MA1371	DUF357 domain-containing protein
MA_RS24850	-1.02501	0.397856	0.630653		hypothetical protein
MA_RS25415	-1.025	0.00171904	0.0110847		IS1 family transposase
MA_RS25240	-1.0244	0.00175341	0.0112904		IS1 family transposase
MA_RS16660	-1.02315	0.296263	0.53765
MA_RS25575	-1.02219	0.00560038	0.0300938		IS1 family transposase
MA_RS16605	-1.02166	0.579099	0.767715	MA3177	hypothetical protein
MA_RS24300	-1.01871	0.0356794	0.127515	MA4659	RNA-binding domain-containing protein
MA_RS00505	-1.01832	0.0304748	0.112725	MA0098	hypothetical protein
MA_RS26465	-1.01782	0.784967	0.887956		hypothetical protein
MA_RS13970	-1.01721	0.00235657	0.0146152	MA2680	IS1182-like element ISMac1 family transposase
MA_RS08760	-1.01633	0.36649	0.602991		hypothetical protein
MA_RS26065	-1.01445	0.00197574	0.0125295		IS1-like element ISMac16 family transposase
MA_RS00710	-1.01429	0.12067	0.308272	MA0135	coenzyme F420-0:L-glutamate ligase
MA_RS11440	-1.01214	0.702855	0.843055	MA2207	TrmB family transcriptional regulator
MA_RS21675	-1.01202	3.29e-05	0.000346412	MA4154	hypothetical protein
MA_RS14970	-1.01056	0.0237431	0.0940211	MA2851	sulfide-dependent adenosine diphosphate thiazole synthase
MA_RS13155	-1.01043	0.318217	0.559836	MA2529	M4 family metallopeptidase
MA_RS12920	-1.00992	0.0583782	0.185715	MA2485	class I SAM-dependent methyltransferase
MA_RS05825	-1.00983	0.597691	0.777648	MA1117	cation diffusion facilitator family transporter
MA_RS10160	-1.00975	0.0048876	0.0269648	MA1948	pseudo
MA_RS09580	-1.00886	0.0318104	0.116998	MA1839	HEAT repeat domain-containing protein
MA_RS14810	-1.00526	0.0027986	0.0168957	MA2825	hypothetical protein
MA_RS25370	-1.00418	0.0496887	0.164693
MA_RS14780	-1.00387	0.556664	0.748974	MA2819	winged helix-turn-helix domain-containing protein
MA_RS22320	-1.00355	1.59e-07	2.65e-06	MA4275	50S ribosomal protein L1
MA_RS09170	-0.998825	0.219958	0.454307	MA1765	hypothetical protein
MA_RS16590	-0.998683	1.43e-06	2.04e-05	MA3174	hypothetical protein
MA_RS00990	-0.998023	5.74e-05	0.000572518	MA0183	50S ribosomal protein L16
MA_RS06170	-0.997628	0.0793883	0.230902	MA1186	glycosyltransferase family 4 protein
MA_RS05910	-0.997603	0.568384	0.760233		hypothetical protein
MA_RS09990	-0.997323	0.647458	0.810724	MA1916	ABC transporter substrate-binding protein
MA_RS06815	-0.996724	0.0072562	0.0370201	MA1316	sodium:solute symporter
MA_RS24560	-0.996719	0.0745791	0.221448	MA_2102	retron St85 family RNA-directed DNA polymerase
MA_RS08115	-0.996662	0.11785	0.30409	MA1562	adenylate/guanylate cyclase domain-containing protein
MA_RS23085	-0.995992	0.0619683	0.193614	MA4417	DUF86 domain-containing protein
MA_RS01230	-0.992004	0.249783	0.489858	MA0229	hypothetical protein
MA_RS14490	-0.99174	0.239649	0.479087	MA2766	TetR/AcrR family transcriptional regulator
MA_RS25900	-0.991115	0.702004	0.842858	MA_3578	restriction endonuclease subunit S
MA_RS23810	-0.989614	9.24e-05	0.000880343	MA4567	monovalent cation/H+ antiporter complex subunit F	MrpF
MA_RS04365	-0.986878	0.240908	0.480465	MA0837	DUF1670 domain-containing protein
MA_RS02385	-0.985391	0.149292	0.354402	MA0456	methanol--corrinoid protein MtaC	MtaC1
MA_RS22075	-0.985194	0.00332238	0.0195896	MA4227	IS1182-like element ISMac1 family transposase
MA_RS17310	-0.984558	0.00214235	0.0133963	MA3313	IS1182 family transposase
MA_RS15225	-0.984483	0.698826	0.84251	MA2904	class I SAM-dependent methyltransferase
MA_RS13550	-0.98402	0.0100631	0.0480031	MA2602	hypothetical protein
MA_RS23660	-0.983738	0.18238	0.402846	MA4538	hypothetical protein
MA_RS15480	-0.983637	0.143894	0.346658	MA2954	pseudo
MA_RS05880	-0.983217	0.438382	0.668506	MA1129	cytochrome c biogenesis CcdA family protein
MA_RS16615	-0.982902	0.181771	0.4025	MA3179	potassium transporter Kup
MA_RS16640	-0.981458	0.116963	0.303145	MA3186	hypothetical protein
MA_RS23535	-0.980184	0.146546	0.349895	MA4512	GNAT family N-acetyltransferase
MA_RS20725	-0.980089	1.23e-05	0.000141711	MA3972	methylamine methyltransferase corrinoid protein reductive activase
MA_RS18070	-0.979003	0.174906	0.392459	MA3459	class I SAM-dependent methyltransferase
MA_RS14535	-0.97777	0.474363	0.694739	MA2776	ABC transporter ATP-binding protein
MA_RS16920	-0.975725	0.000816039	0.00596417	MA3242	AMP phosphorylase
MA_RS17185	-0.973423	0.0337928	0.122408	MA3294	nitrilase-related carbon-nitrogen hydrolase
MA_RS04905	-0.97284	0.00526252	0.0286508	MA0944	IS1182-like element ISMac1 family transposase
MA_RS10775	-0.972398	0.201847	0.428983	MA2074	IS1634-like element ISMac12 family transposase
MA_RS16795	-0.970868	0.41167	0.645551
MA_RS01095	-0.970494	0.0454775	0.153825	MA0204	ATP-binding protein
MA_RS07395	-0.96945	0.194369	0.421164	MA1425	pseudo
MA_RS07910	-0.968982	2.5e-05	0.000270151	MA1523	50S ribosomal protein L24e
MA_RS03220	-0.968485	0.0101774	0.0484468	MA0613	class I SAM-dependent methyltransferase family protein
MA_RS08335	-0.968436	0.000859857	0.00621448	MA1603	pseudo
MA_RS16655	-0.967648	0.307064	0.549105	MA3189	MarR family transcriptional regulator
MA_RS20390	-0.96679	0.452111	0.678213	MA3906	ABC transporter permease
MA_RS06175	-0.964627	5.72e-05	0.000571645	MA1187	glycosyltransferase family 2 protein
MA_RS23585	-0.959143	0.00185696	0.0119234	MA4522	Asp-tRNA(Asn)/Glu-tRNA(Gln) amidotransferase subunit GatC
MA_RS20990	-0.957598	0.276807	0.516782	MA4022	cobalt ECF transporter T component CbiQ
MA_RS27945	-0.95736	0.448727	0.676139
MA_RS07515	-0.956655	0.0682777	0.207065	MA1448	tRNA (pseudouridine(54)-N(1))-methyltransferase TrmY
MA_RS03765	-0.956493	0.0440617	0.150489	MA0719	METTL5 family protein
MA_RS23135	-0.955797	0.743486	0.864421	MA4427	DUF2162 domain-containing protein
MA_RS04865	-0.952984	0.174589	0.391942	MA0937	ABC transporter ATP-binding protein
MA_RS21670	-0.950206	8.69e-06	0.000104	MA4153	V-type ATP synthase subunit I
MA_RS22595	-0.949749	0.0100327	0.0479081	MA4326	outer membrane lipoprotein-sorting protein
MA_RS24810	-0.949219	0.0553737	0.178278	MA_3765	polysaccharide pyruvyl transferase family protein
MA_RS26080	-0.949157	0.610873	0.786693
MA_RS23695	-0.947996	0.188152	0.411616	MA4545	50S ribosomal protein L11 methyltransferase
MA_RS04735	-0.946838	0.0217887	0.0878894	MA0913	imidazole glycerol phosphate synthase subunit HisH
MA_RS04405	-0.946133	0.116753	0.302787	MA0845	ATP-binding cassette domain-containing protein
MA_RS20790	-0.945204	0.368075	0.605343		MM0924 family protein
MA_RS18155	-0.94406	0.0833371	0.240235		ABC transporter ATP-binding protein
MA_RS18935	-0.939988	0.520313	0.722852		DUF2892 domain-containing protein
MA_RS22440	-0.939573	0.254437	0.494727	MA4298	hypothetical protein
MA_RS20940	-0.93897	0.164698	0.376582	MA4014	endonuclease III
MA_RS25215	-0.938869	0.580894	0.768883
MA_RS13335	-0.938019	0.222783	0.457902	MA2564	pseudo
MA_RS13930	-0.937571	0.030356	0.112402	MA2671	2,3-bisphosphoglycerate-independent phosphoglycerate mutase
MA_RS09080	-0.936808	0.248935	0.489472	MA1749	DUF3344 domain-containing protein
MA_RS24515	-0.936066	0.563843	0.755669	MA_1920	class I SAM-dependent methyltransferase
MA_RS07055	-0.934812	0.815984	0.903865	MA1357	cupredoxin family copper-binding protein
MA_RS09850	-0.934579	0.544108	0.741245	MA1889	hypothetical protein
MA_RS22600	-0.934305	0.000293077	0.00244914	MA4327	DUF4367 domain-containing protein
MA_RS18060	-0.934111	0.196055	0.423808	MA3458	nickel ABC transporter permease subunit NikC
MA_RS18320	-0.934074	0.733063	0.858893	MA3504	pseudo
MA_RS22885	-0.933795	0.0936997	0.260844	MA4376	response regulator
MA_RS28075	-0.931875	0.0149275	0.0649858		hypothetical protein
MA_RS10270	-0.929319	0.355411	0.592265	MA1971	PASTA domain-containing protein
MA_RS00675	-0.928479	0.0589123	0.186423	MA0128	DUF1890 family protein
MA_RS26020	-0.927132	0.00859476	0.0426548		IS1 family transposase
MA_RS18310	-0.925677	0.228102	0.46424	MA3502	IS1634-like element ISMac12 family transposase
MA_RS07075	-0.925029	0.00403938	0.0229538	MA1362	tetratricopeptide repeat protein
MA_RS12260	-0.922315	0.00802463	0.040132	MA2365	BREX-1 system phosphatase PglZ type A
MA_RS24015	-0.921901	7.61e-06	9.24e-05	MA4602	FmdE family protein
MA_RS18590	-0.921745	0.159666	0.369233	MA3560	HEAT repeat domain-containing protein
MA_RS05320	-0.921484	0.0159283	0.0680545
MA_RS14565	-0.920955	0.460952	0.68592	MA2782	TetR/AcrR family transcriptional regulator
MA_RS05575	-0.920623	0.0151629	0.0656704	MA1069	type II CAAX endopeptidase family protein
MA_RS01915	-0.920361	0.149698	0.35481	MA0364	TetR/AcrR family transcriptional regulator
MA_RS16310	-0.919434	0.488989	0.704905	MA3119	UPF0228 family protein
MA_RS13105	-0.918266	0.459313	0.684801	MA2521	metal-dependent hydrolase
MA_RS11290	-0.91758	0.696931	0.842171	MA2176	thymidylate kinase
MA_RS22185	-0.915048	0.0438328	0.150437	MA4249	epoxyqueuosine reductase
MA_RS05340	-0.913155	0.0983654	0.269217	MA1021	zeta toxin family protein
MA_RS11535	-0.912336	0.122825	0.31176	MA2224	tyrosine-type recombinase/integrase
MA_RS11090	-0.911567	0.606402	0.784046	MA2134	type II toxin-antitoxin system HicB family antitoxin
MA_RS15405	-0.911185	0.192693	0.418892	MA2942	IS1634-like element ISMac12 family transposase
MA_RS23775	-0.908198	0.387297	0.622358	MA4560	winged helix-turn-helix domain-containing protein
MA_RS14515	-0.908024	0.637929	0.804631	MA2771	MarR family transcriptional regulator
MA_RS22790	-0.907855	0.442016	0.670881	MA4357	MarR family transcriptional regulator
MA_RS05990	-0.90755	0.175989	0.394112	MA1150	KEOPS complex subunit Cgi121
MA_RS19140	-0.907428	0.418974	0.652502	MA3672	CRISPR-associated endoribonuclease Cas6
MA_RS22090	-0.90721	0.604198	0.783201	MA4229	hypothetical protein
MA_RS11615	-0.906989	0.491624	0.706434	MA2240	hypothetical protein
MA_RS11575	-0.906597	0.552322	0.745946	MA2233	hypothetical protein
MA_RS21580	-0.905498	0.501678	0.712041	MA4137	DUF927 domain-containing protein
MA_RS06110	-0.904967	6.71e-06	8.32e-05	MA1174	GDP-mannose 4,6-dehydratase
MA_RS18710	-0.903364	0.0582567	0.185459
MA_RS17990	-0.901084	0.0416094	0.144284	MA3445	ribosome small subunit-dependent GTPase A
MA_RS19435	-0.900758	0.140767	0.340931	MA3730	adenylate kinase family protein
MA_RS19620	-0.900242	0.00877213	0.0432518	MA3766	HAD hydrolase family protein
MA_RS16115	-0.899903	0.240972	0.480465	MA3082	type II/IV secretion system ATPase subunit
MA_RS03130	-0.898351	0.0343278	0.124148	MA0596	50S ribosomal protein L13
MA_RS11960	-0.898039	0.124764	0.315448	MA2303	hypothetical protein
MA_RS12265	-0.897766	0.497386	0.710014	MA2366	ATP-binding protein
MA_RS03910	-0.897429	0.646499	0.810184	MA0748	Maf family nucleotide pyrophosphatase
MA_RS10265	-0.897036	0.00549557	0.0296708	MA1970	tetratricopeptide repeat protein
MA_RS09120	-0.896525	2.95e-06	3.95e-05	MA1756	DUF3344 domain-containing protein
MA_RS14895	-0.893309	0.0209282	0.0850982	MA2840	ATP-binding cassette domain-containing protein
MA_RS10605	-0.893291	0.450525	0.67722	MA2038	hypothetical protein
MA_RS03605	-0.891468	0.000124413	0.00115425	MA0688	(Fe-S)-binding protein	HdrD1
MA_RS09475	-0.890204	0.0361228	0.128897	MA1820	adenylyltransferase/cytidyltransferase family protein
MA_RS19240	-0.889414	0.101621	0.27449	MA3693	transcription elongation factor subunit Spt4
MA_RS25605	-0.888558	0.471076	0.692076	MA_2656	UPF0228 family protein
MA_RS14060	-0.888406	0.243081	0.483397	MA2690	phosphoenolpyruvate carboxylase
MA_RS20320	-0.887427	0.795397	0.893912	MA3893	tetratricopeptide repeat protein
MA_RS21130	-0.885701	0.000380038	0.00302566	MA4048	serine--tRNA ligase
MA_RS07175	-0.885438	0.0445589	0.151168	MA1383	hypothetical protein
MA_RS08810	-0.880122	0.158336	0.367646	MA1697	hypothetical protein
MA_RS11095	-0.879594	0.416117	0.650057	MA2135	type II toxin-antitoxin system HicA family toxin
MA_RS07130	-0.875718	0.0105528	0.0496101	MA1373	carbohydrate kinase family protein
MA_RS09000	-0.875083	0.512274	0.717878	MA1733	class I SAM-dependent methyltransferase
MA_RS02875	-0.874301	0.0251985	0.0988371	MA0547	winged helix-turn-helix domain-containing protein/riboflavin kinase
MA_RS20225	-0.873064	0.0157537	0.0674748	MA3878	hypothetical protein
MA_RS12895	-0.87195	0.169984	0.38541	MA2480	ABC transporter permease
MA_RS06435	-0.871819	0.173822	0.390798	MA1238	molybdopterin-binding protein
MA_RS00335	-0.871497	2.58e-05	0.000277668	MA0065	ABC transporter substrate-binding protein
MA_RS00995	-0.869405	0.0526611	0.171981	MA0184	DUF1786 domain-containing protein
MA_RS26845	-0.867945	0.0288037	0.108643
MA_RS08110	-0.867235	0.419713	0.653429	MA1561	DUF5706 domain-containing protein
MA_RS05045	-0.867097	0.0015349	0.0101317	MA0969	orotidine-5'-phosphate decarboxylase
MA_RS02220	-0.866228	0.155334	0.362727	MA0424	hypothetical protein
MA_RS03485	-0.865708	0.000945031	0.00673371	MA0663	electron transport complex protein RnfA	RnfA
MA_RS10155	-0.864779	0.290892	0.530443		pseudo
MA_RS07485	-0.864432	0.0551477	0.177929	MA1440	class I SAM-dependent methyltransferase
MA_RS25400	-0.864059	0.651608	0.814465	MA_1833	translation initiation factor eIF-1A
MA_RS17465	-0.859494	0.175066	0.392625	MA3346	PAS domain S-box protein
MA_RS19635	-0.859127	0.657574	0.818771		lysylphosphatidylglycerol synthase transmembrane domain-containing protein
MA_RS24925	-0.857566	0.112283	0.295565	MA_0230	type IV pilin N-terminal domain-containing protein
MA_RS09880	-0.857551	0.647545	0.810724	MA1895	DUF927 domain-containing protein
MA_RS01260	-0.856242	0.547716	0.743703	MA0235	RAD55 family ATPase
MA_RS04285	-0.855809	0.00108544	0.00756814	MA0822	NrpR regulatory domain-containing protein
MA_RS22615	-0.855686	0.00539813	0.0293539	MA4330	S-layer glycoprotein N-glycosyltransferase AglJ
MA_RS08725	-0.855382	0.0064126	0.0336063	MA1683	ribose 5-phosphate isomerase A
MA_RS19725	-0.855155	0.157358	0.365941	MA3788	hypothetical protein
MA_RS02960	-0.850779	0.255009	0.494992	MA0563	outer membrane lipoprotein-sorting protein
MA_RS05450	-0.850107	0.699435	0.84251	MA1047	pseudo
MA_RS14800	-0.850107	0.699435	0.84251	MA2823	pseudo
MA_RS13035	-0.8498	0.0293417	0.109784	MA2507	NosD domain-containing protein
MA_RS14520	-0.849599	0.533896	0.73282	MA2772	ABC transporter substrate-binding protein
MA_RS20630	-0.848	0.252714	0.492218		hypothetical protein
MA_RS04970	-0.846587	0.332089	0.574512	MA0956	6-carboxytetrahydropterin synthase QueD
MA_RS07160	-0.846478	0.0607988	0.190746	MA1380	phosphate uptake regulator PhoU
MA_RS17350	-0.844454	0.123182	0.312451	MA3322	flavin reductase family protein
MA_RS27250	-0.842891	0.817146	0.904271		hypothetical protein
MA_RS09840	-0.842886	0.199745	0.426511	MA1887	hypothetical protein
MA_RS03465	-0.842499	0.000590487	0.00447392	MA0659	SLBB domain-containing protein	RnfC
MA_RS20705	-0.842427	1.98e-05	0.000216879	MA3969	geranylgeranylglyceryl/heptaprenylglyceryl phosphate synthase
MA_RS16930	-0.841824	0.117793	0.30409	MA3245	hypothetical protein
MA_RS11355	-0.841665	0.0371034	0.131878	MA2189	pseudo
MA_RS22555	-0.839494	0.0997396	0.271344	MA4319	epoxyqueuosine reductase
MA_RS11170	-0.839188	0.764328	0.875885	MA2151	methyltransferase domain-containing protein
MA_RS10235	-0.837979	0.00726395	0.0370201	MA1964	phosphoribosylformylglycinamidine synthase subunit PurS
MA_RS09570	-0.837968	0.0921356	0.258389	MA1838	PKD domain-containing protein
MA_RS15285	-0.83466	0.260463	0.499222	MA2918	hypothetical protein
MA_RS22565	-0.834586	0.0228318	0.0910469	MA4320	ABC transporter permease
MA_RS16315	-0.834521	0.0139615	0.0618606	MA3120	beta-propeller fold lactonase family protein
MA_RS14035	-0.833747	0.297494	0.539238	MA2688	DUF1670 domain-containing protein
MA_RS09385	-0.832927	0.026349	0.101597	MA1805	tetrahydromethanopterin S-methyltransferase subunit A
MA_RS27815	-0.832532	0.128707	0.320603
MA_RS21690	-0.831415	8.21e-06	9.96e-05	MA4157	V-type ATP synthase subunit F
MA_RS00785	-0.830272	0.450456	0.67722	MA0148	class I SAM-dependent methyltransferase
MA_RS01425	-0.82921	0.00103552	0.00727583	MA0267	hypothetical protein
MA_RS07190	-0.828806	0.286528	0.525985
MA_RS16430	-0.82797	1.95e-05	0.000214325	MA3140	NDP-sugar synthase
MA_RS18105	-0.827857	0.456505	0.682206	MA3466	methyltransferase
MA_RS06105	-0.826673	2.39e-07	3.88e-06	MA1173	GDP-mannose 4,6-dehydratase
MA_RS01360	-0.826505	0.0434788	0.149625	MA0255	HesA/MoeB/ThiF family protein
MA_RS22465	-0.826249	0.00903701	0.0441745	MA4302	hypothetical protein
MA_RS11255	-0.825357	0.144782	0.347325	MA2169	glycosyltransferase family 2 protein
MA_RS23440	-0.825271	0.366316	0.602923	MA4492	DUF1673 domain-containing protein
MA_RS03650	-0.823944	0.306596	0.549105	MA0697	ATP-binding cassette domain-containing protein
MA_RS21480	-0.823777	0.00168092	0.0109164	MA4118	adenylosuccinate synthase
MA_RS11360	-0.822208	0.303976	0.546196	MA2190	uroporphyrinogen decarboxylase family protein
MA_RS01080	-0.821762	0.000336099	0.00274803	MA0201	isocitrate/isopropylmalate dehydrogenase family protein
MA_RS11185	-0.820863	0.452208	0.678213	MA2154	hypothetical protein
MA_RS15650	-0.819042	0.000325844	0.00268349	MA2985	hypothetical protein
MA_RS09375	-0.818998	0.482756	0.699353		hypothetical protein
MA_RS25355	-0.818475	0.0107217	0.0502377
MA_RS06210	-0.816566	0.0624297	0.194387	MA1194	condensation domain-containing protein
MA_RS22035	-0.816447	0.0227015	0.0906337	MA4219	hypothetical protein
MA_RS24125	-0.81534	0.452922	0.678861	MA4623	hypothetical protein
MA_RS16220	-0.814742	0.163885	0.375327	MA3100	hypothetical protein
MA_RS21185	-0.814169	0.0196114	0.0806818	MA4060	transcriptional regulator
MA_RS19465	-0.813918	0.0401898	0.14059	MA3734	DUF2180 family protein
MA_RS21665	-0.811814	0.000164621	0.00147899	MA4152	ATP synthase archaeal subunit H
MA_RS09460	-0.811373	0.00501161	0.0274491	MA1817	riboflavin synthase
MA_RS08695	-0.811239	0.0955345	0.264817	MA1677	APC family permease
MA_RS04465	-0.809963	0.0658664	0.202029	MA0857	TCP-1/cpn60 chaperonin family protein
MA_RS09550	-0.809555	0.489061	0.704905	MA1835	TrmB family transcriptional regulator
MA_RS24435	-0.809543	0.13031	0.323023	MA_1508	NosD domain-containing protein
MA_RS26165	-0.807511	0.0315115	0.115993
MA_RS20450	-0.807295	0.013283	0.059551	MA3917	ammonium transporter
MA_RS00050	-0.805678	0.322571	0.564655	MA0011	chemotaxis protein CheD
MA_RS23070	-0.804821	0.119707	0.30745	MA4414	DUF473 domain-containing protein
MA_RS19295	-0.803319	0.226262	0.462079	MA3703	DUF3344 domain-containing protein
MA_RS06385	-0.802658	0.272292	0.512001	MA1228	GTP-binding protein
MA_RS05700	-0.800698	0.00349434	0.0204444	MA1093	50S ribosomal protein L30
MA_RS21030	-0.80006	0.00638188	0.0335012	MA4029	pseudo
MA_RS22080	-0.799728	0.0752227	0.222531	MA4228	reverse transcriptase N-terminal domain-containing protein
MA_RS04740	-0.798752	0.0119456	0.0547978	MA0914	AIR synthase-related protein
MA_RS23500	-0.798543	0.307218	0.549105	MA4505	A24 family peptidase C-terminal domain-containing protein
MA_RS21915	-0.797106	0.139487	0.339277	MA4198	DUF366 family protein
MA_RS13120	-0.797056	0.464919	0.686883	MA2523	SIR2 family protein
MA_RS14265	-0.795914	0.520341	0.722852	MA2726	hypothetical protein
MA_RS18730	-0.79537	0.0308642	0.113887	MA4663	MFS transporter
MA_RS00120	-0.795257	0.009849	0.0471301	MA0024	ABC transporter ATP-binding protein
MA_RS15690	-0.795106	0.448325	0.675758	MA2992	indole-3-glycerol-phosphate synthase
MA_RS04900	-0.79273	0.0121726	0.0553918	MA0943	histidine--tRNA ligase
MA_RS05685	-0.792624	0.0381843	0.135086	MA1090	50S ribosomal protein L19e
MA_RS01170	-0.792419	0.000886883	0.00636931	MA0217	ATP phosphoribosyltransferase
MA_RS14415	-0.790724	0.462198	0.686309	MA2752	MoaD/ThiS family protein
MA_RS15465	-0.790724	0.462198	0.686309	MA2951	TetR/AcrR family transcriptional regulator
MA_RS08670	-0.790256	1.05e-06	1.55e-05	MA1672	phosphopyruvate hydratase
MA_RS20030	-0.789695	0.262268	0.501587	MA3840	type I restriction endonuclease
MA_RS22225	-0.789527	0.126803	0.317776	MA4257	hypothetical protein
MA_RS22490	-0.788255	0.0101697	0.0484468	MA4307	PKD domain-containing protein
MA_RS06780	-0.787803	0.113264	0.297284	MA1308	metal-dependent hydrolase
MA_RS22760	-0.787336	0.532454	0.731721		hypothetical protein
MA_RS13045	-0.785496	0.385701	0.620891	MA2509	TIGR00725 family protein
MA_RS16925	-0.785284	0.270357	0.510035	MA3243	EamA family transporter
MA_RS21250	-0.784097	0.335489	0.576216	MA4072	carboxymuconolactone decarboxylase family protein
MA_RS18740	-0.783369	0.000560283	0.00430244	MA3592	phosphoglycerate kinase
MA_RS21825	-0.781769	0.0409143	0.142695	MA4183	group II intron reverse transcriptase/maturase
MA_RS13055	-0.780044	0.197415	0.424713
MA_RS14170	-0.778413	0.666618	0.823491	MA2707	PKD domain-containing protein
MA_RS17680	-0.778012	0.245657	0.485125	MA3388	serpin family protein
MA_RS06870	-0.777056	0.0599829	0.188969	MA1324	nucleoside recognition domain-containing protein
MA_RS10070	-0.776308	0.691027	0.839803	MA1933	type III-A CRISPR-associated RAMP protein Csm3
MA_RS07335	-0.776148	0.185957	0.408189	MA1414	Lrp/AsnC family transcriptional regulator
MA_RS17945	-0.774695	0.015397	0.066283	MA3438	branched-chain amino acid transporter permease
MA_RS08035	-0.774329	0.203152	0.43055	MA1547	ABC transporter permease
MA_RS21320	-0.772466	0.000564716	0.00432189	MA4085	TIGR03663 family protein
MA_RS06535	-0.77175	0.00293619	0.0175395	MA1260	NusA-like transcription termination signal-binding factor
MA_RS18255	-0.771487	0.021385	0.0864911	MA3492	hypothetical protein
MA_RS20625	-0.77138	0.217357	0.450778	MA3954	N-acetyltransferase
MA_RS09090	-0.771177	0.552698	0.746233	MA1751	DUF3344 domain-containing protein
MA_RS12625	-0.770587	1.09e-05	0.000127218	MA2431	isoleucine--tRNA ligase
MA_RS01905	-0.770526	0.301601	0.542787	MA0362	alpha/beta hydrolase family protein
MA_RS24820	-0.769676	0.00372708	0.0215564	MA_3842	PKD domain-containing protein
MA_RS28090	-0.768902	0.152841	0.359228		hypothetical protein
MA_RS07895	-0.768219	0.338457	0.579302	MA1520	TatD family nuclease-associated radical SAM protein
MA_RS12685	-0.768132	0.70437	0.843982	MA2443	GNAT family N-acetyltransferase
MA_RS24585	-0.767092	0.722788	0.851904	MA_2283	cysteine hydrolase
MA_RS14645	-0.766241	0.0441271	0.150489	MA2797	group II intron reverse transcriptase/maturase
MA_RS03125	-0.766067	5.51e-05	0.000554236	MA0595	50S ribosomal protein L18e
MA_RS22325	-0.765827	0.000168793	0.00151348	MA4276	50S ribosomal protein L10
MA_RS22115	-0.765535	0.00924261	0.0448899	MA4235	NADPH-dependent F420 reductase	F420:NADP oxidoreductase
MA_RS03480	-0.765534	0.00383529	0.0220142	MA0662	RnfABCDGE type electron transport complex subunit E	RnfE
MA_RS07170	-0.764508	0.000535046	0.00412257	MA1382	DUF2073 domain-containing protein
MA_RS21695	-0.763277	5.25e-05	0.000529899	MA4158	ATP synthase subunit A
MA_RS04715	-0.762632	0.0922666	0.258597	MA0909	PINc/VapC family ATPase
MA_RS18045	-0.761087	0.135183	0.331289	MA3455	nickel ABC transporter substrate-binding protein
MA_RS10800	-0.760186	0.250726	0.489912	MA2079	IS21-like element ISMac9 family helper ATPase IstB
MA_RS20800	-0.760038	0.0124242	0.0563114	MA3987	translation initiation factor IF-5A
MA_RS12310	-0.759993	0.278479	0.517989	MA2374	DUF1788 domain-containing protein
MA_RS20695	-0.759734	0.0143787	0.0631052	MA3967	ABC transporter ATP-binding protein
MA_RS20615	-0.758514	0.502847	0.712408	MA3952	metalloregulator ArsR/SmtB family transcription factor
MA_RS22025	-0.757833	0.0329393	0.120082	MA4217	glutamine amidotransferase family protein
MA_RS12140	-0.757693	0.230496	0.467044	MA2342	hypothetical protein
MA_RS18460	-0.754553	0.700948	0.842858	MA3534	class I SAM-dependent methyltransferase
MA_RS25135	-0.754374	0.0697319	0.210213		pseudo
MA_RS07510	-0.753774	0.00416417	0.0235745	MA1447	tRNA pseudouridine(54/55) synthase Pus10
MA_RS02365	-0.749793	0.244839	0.484628	MA0452	glycosyltransferase
MA_RS08890	-0.749552	1.94e-05	0.000213643	MA1712	LL-diaminopimelate aminotransferase
MA_RS18085	-0.749033	0.153585	0.360421	MA3462	ABC transporter permease
MA_RS17375	-0.748308	0.244987	0.484643	MA3327	IS21-like element ISMac9 family helper ATPase IstB
MA_RS01030	-0.747091	0.33564	0.576216	MA0191	winged helix-turn-helix domain-containing protein
MA_RS19165	-0.746576	0.277536	0.517068	MA3677	DUF1638 domain-containing protein
MA_RS02165	-0.746209	0.460436	0.685378	MA0413	cyclophilin-like fold protein
MA_RS12305	-0.746208	0.000631484	0.00470611	MA2373	BREX system P-loop protein BrxC
MA_RS22280	-0.745524	0.0140887	0.0622423	MA4267	multiprotein bridging factor aMBF1
MA_RS25785	-0.743533	0.781051	0.88523
MA_RS21465	-0.742845	0.00166175	0.0108383	MA4115	alpha hydrolase
MA_RS00025	-0.742637	0.00594736	0.0316218	MA0006	tyrosine decarboxylase MfnA
MA_RS07350	-0.742303	0.277021	0.516856	MA1416	hypothetical protein
MA_RS01885	-0.742186	0.801363	0.896407	MA0359	TrmB family transcriptional regulator
MA_RS12150	-0.742113	0.383405	0.619446	MA2344	phosphotransferase
MA_RS15500	-0.740576	0.340578	0.5814	MA2958	DUF1670 domain-containing protein
MA_RS18620	-0.739261	0.00323687	0.0191599	MA3566	N-acetyl-gamma-glutamyl-phosphate reductase
MA_RS21125	-0.739218	0.0020874	0.0131068	MA4047	signal peptide peptidase SppA
MA_RS02455	-0.739203	0.5573	0.749331	MA0469	hypothetical protein
MA_RS21890	-0.738024	0.110173	0.291359	MA4193	methanogenesis marker 2 protein
MA_RS07925	-0.738001	0.0444364	0.150978	MA1526	30S ribosomal protein S6e
MA_RS04785	-0.735234	0.0030264	0.0180079	MA0923	30S ribosomal protein S8e
MA_RS11410	-0.734274	0.26214	0.501552	MA2201	IS21-like element ISMac9 family helper ATPase IstB
MA_RS14705	-0.733313	0.266443	0.505952	MA2807	HEAT repeat domain-containing protein
MA_RS16735	-0.733037	0.0156646	0.0672439		hypothetical protein
MA_RS00380	-0.731294	0.309148	0.551347	MA0074	DNA repair and recombination protein RadB
MA_RS22705	-0.730611	0.0873623	0.248063	MA4344	metalloregulator ArsR/SmtB family transcription factor
MA_RS23380	-0.730312	0.0124902	0.0565544	MA4480	winged helix-turn-helix domain-containing protein
MA_RS00635	-0.728886	0.0642721	0.198089	MA0121	hypothetical protein
MA_RS01975	-0.728553	0.297661	0.539325	MA0377	ABC transporter ATP-binding protein
MA_RS05490	-0.728175	0.14957	0.354692	MA1054	DUF2206 domain-containing protein
MA_RS10890	-0.726402	0.0508762	0.167718	MA2097	tetratricopeptide repeat protein
MA_RS15395	-0.725255	0.0327551	0.119795	MA2940	IS481-like element ISMac4 family transposase
MA_RS12455	-0.724802	0.358572	0.596003	MA2400	2,3-diphosphoglycerate-dependent phosphoglycerate mutase
MA_RS12135	-0.724033	0.186528	0.409048	MA2341	nucleoside deaminase
MA_RS00680	-0.723802	0.14839	0.352815	MA0129	DUF1894 domain-containing protein
MA_RS01160	-0.72377	0.025958	0.100345	MA0215	protease inhibitor I42 family protein
MA_RS14530	-0.723446	0.418761	0.652502	MA2774	pseudo
MA_RS10195	-0.723262	1.66e-05	0.000186595	MA1956	phenylalanine--tRNA ligase subunit beta
MA_RS25270	-0.721521	0.172899	0.390266
MA_RS05785	-0.721199	0.000875713	0.00630902	MA1110	30S ribosomal protein S11
MA_RS09365	-0.721097	0.569812	0.761139	MA1801	class I SAM-dependent methyltransferase
MA_RS03020	-0.720493	0.134367	0.330001	MA0575	siroheme decarboxylase subunit beta
MA_RS15645	-0.720461	0.0288868	0.108708	MA2984	hypothetical protein
MA_RS10345	-0.719014	0.0980253	0.268771	MA1986	IS1182-like element ISMac2 family transposase
MA_RS12830	-0.717846	0.683932	0.836019	MA2467	isoprenylcysteine carboxylmethyltransferase family protein
MA_RS22170	-0.717595	0.0162857	0.0693847	MA4246	Mrp/NBP35 family ATP-binding protein
MA_RS08085	-0.717515	0.392572	0.62531	MA1556	hypothetical protein
MA_RS24180	-0.717363	0.034457	0.124516	MA4634	UPF0058 family protein
MA_RS02690	-0.717303	0.14441	0.347125	MA0516	GyrI-like domain-containing protein
MA_RS15535	-0.717082	0.790129	0.891076	MA2965	IS1634-like element ISMac23 family transposase
MA_RS21700	-0.716542	6.82e-05	0.000668312	MA4159	ATP synthase subunit B
MA_RS23060	-0.713496	0.0597004	0.188441	MA4411	cysteine hydrolase
MA_RS16775	-0.7129	0.169349	0.384456	MA3214	zinc metalloprotease
MA_RS19210	-0.712844	0.00564322	0.0302882	MA3687	DUF63 family protein
MA_RS27720	-0.711626	0.0667829	0.203892
MA_RS00685	-0.7112	0.005799	0.0309053	MA0130	phosphoribosylformylglycinamidine cyclo-ligase
MA_RS06325	-0.710162	0.319161	0.561279	MA1216	nitrogenase vanadium-iron protein, alpha chain
MA_RS19525	-0.709369	0.719006	0.850842	MA3747	cyclase family protein
MA_RS10200	-0.708898	0.673838	0.828582	MA1957	ATP-binding protein
MA_RS23050	-0.707832	0.179876	0.399953	MA4409	4Fe-4S binding protein
MA_RS09820	-0.706971	0.14838	0.352815	MA1883	IS21-like element ISMac3 family helper ATPase IstB
MA_RS00240	-0.70643	0.354552	0.591267	MA0047	hypothetical protein
MA_RS22880	-0.705832	0.00807643	0.0403467	MA4375	winged helix-turn-helix domain-containing protein
MA_RS24140	-0.705189	0.0541367	0.17579	MA4626	group II intron reverse transcriptase/maturase
MA_RS15345	-0.70477	0.0379998	0.134643	MA2931	IS481-like element ISMac4 family transposase
MA_RS20890	-0.704729	0.0460092	0.155277	MA4004	flap endonuclease-1
MA_RS18555	-0.703256	0.371955	0.609556	MA3553	energy-coupling factor ABC transporter substrate-binding protein
MA_RS23040	-0.702739	0.0345498	0.124653	MA4407	SufD family Fe-S cluster assembly protein
MA_RS08255	-0.70104	0.429167	0.660993	MA1589	UPF0228 family protein
MA_RS16515	-0.700696	0.0329662	0.120084	MA3158	IS481-like element ISMac4 family transposase
MA_RS12670	-0.698388	0.573182	0.763011	MA2440	F0F1 ATP synthase subunit epsilon
MA_RS06580	-0.695843	0.262572	0.501804	MA1267	PAS domain S-box protein
MA_RS09465	-0.695174	0.233467	0.470036	MA1818	6,7-dimethyl-8-ribityllumazine synthase
MA_RS10055	-0.695045	0.0338802	0.122627	MA1930	IS481-like element ISMac4 family transposase
MA_RS00055	-0.69475	0.321723	0.563829	MA0012	chemotaxis protein CheC
MA_RS06195	-0.694485	0.152111	0.357938	MA1191	GNAT family N-acetyltransferase
MA_RS03025	-0.693247	0.0823773	0.23813	MA0576	bifunctional precorrin-2 dehydrogenase/sirohydrochlorin ferrochelatase
MA_RS05770	-0.693004	0.0423174	0.146071	MA1107	hypothetical protein
MA_RS14500	-0.691804	0.544831	0.741314	MA2768	DUF3795 domain-containing protein
MA_RS02100	-0.691493	0.040204	0.14059	MA0399	IS481-like element ISMac4 family transposase
MA_RS00180	-0.691061	0.155512	0.362727	MA0035	tRNA dihydrouridine synthase DusB
MA_RS14350	-0.690201	0.293255	0.533469	MA2739	IS21-like element ISMac9 family helper ATPase IstB
MA_RS19470	-0.689712	0.274511	0.514185	MA3735	DUF2180 family protein
MA_RS06285	-0.689591	0.0930117	0.259884	MA1208	Fe-only nitrogenase subunit beta
MA_RS11525	-0.689059	0.609074	0.785067	MA2221	MTH865 family protein
MA_RS22155	-0.688967	0.239587	0.479087	MA4243	NifB/NifX family molybdenum-iron cluster-binding protein
MA_RS28130	-0.688807	0.0272646	0.104009
MA_RS05860	-0.68705	0.0517366	0.169751	MA1125	IS481-like element ISMac4 family transposase
MA_RS22270	-0.686222	1.94e-05	0.000213595	MA4265	isocitrate/isopropylmalate dehydrogenase family protein
MA_RS00845	-0.686088	0.718811	0.850842	MA0158	DUF5320 domain-containing protein
MA_RS10380	-0.685271	0.638598	0.805066	MA1993	DUF5996 family protein
MA_RS02000	-0.685048	0.0747164	0.221566	MA0381	FmdE family protein
MA_RS20310	-0.684979	0.000374822	0.00299462	MA3891	hypothetical protein
MA_RS21515	-0.684472	0.826161	0.909565	MA4124	tyrosine-type recombinase/integrase
MA_RS00630	-0.68445	0.0742274	0.220548	MA0120	hypothetical protein
MA_RS23240	-0.683985	0.130318	0.323023	MA4450	lipopolysaccharide biosynthesis protein
MA_RS19245	-0.68392	0.000398584	0.00315673	MA3694	GTP-dependent dephospho-CoA kinase family protein
MA_RS22620	-0.682455	0.00103369	0.00727427	MA4331	TATA-box-binding protein
MA_RS21170	-0.682386	0.0442544	0.150696	MA4057	IS481-like element ISMac4 family transposase
MA_RS13540	-0.680537	0.42054	0.654045	MA2601	hypothetical protein
MA_RS07450	-0.679973	0.0352706	0.126551	MA1434	IS481-like element ISMac4 family transposase
MA_RS24175	-0.679659	0.0622979	0.194243	MA4633	ribosomal protein S18-alanine N-acetyltransferase
MA_RS02255	-0.678697	0.000152947	0.00138505	MA0430	aspartate-semialdehyde dehydrogenase
MA_RS16885	-0.678679	0.693791	0.841069	MA3235	ACT domain-containing protein
MA_RS14790	-0.67779	0.159473	0.369126	MA2821	IS21-like element ISMac3 family helper ATPase IstB
MA_RS20865	-0.676883	0.284222	0.523743	MA3999	HAD family hydrolase
MA_RS19700	-0.675245	0.415424	0.649456	MA3783	arsenite methyltransferase
MA_RS01755	-0.673893	0.0227083	0.0906337	MA0331	epoxyqueuosine reductase
MA_RS10090	-0.673761	0.203103	0.43055	MA1937	carbon-nitrogen hydrolase family protein
MA_RS08095	-0.673488	0.719794	0.85096	MA1558	hypothetical protein
MA_RS20035	-0.673412	0.0396677	0.139358	MA3841	IS481-like element ISMac4 family transposase
MA_RS26150	-0.673243	0.0226982	0.0906337
MA_RS17285	-0.673045	0.00167269	0.0108941	MA3309	phosphoribosylamine--glycine ligase
MA_RS02120	-0.672374	0.590832	0.773272	MA0403	NAD(P)-dependent alcohol dehydrogenase
MA_RS25260	-0.672234	0.0113043	0.0521719
MA_RS09855	-0.671857	0.0421366	0.145779	MA1890	IS481-like element ISMac4 family transposase
MA_RS20325	-0.671298	0.0237742	0.0940624	MA3894	geranylgeranyl reductase family protein
MA_RS23340	-0.671269	0.141683	0.342409	MA4472	30S ribosomal protein S17e
MA_RS06615	-0.670536	0.0425467	0.146639	MA1274	PAS domain S-box protein
MA_RS12995	-0.670478	0.269466	0.509353	MA2499	winged helix-turn-helix domain-containing protein
MA_RS09690	-0.670086	0.299692	0.540635	MA1857	alpha/beta hydrolase
MA_RS00590	-0.669884	0.00659849	0.0343605	MA0113	NUDIX hydrolase
MA_RS24440	-0.669596	0.00273876	0.0165805	MA_1510	PKD domain-containing protein
MA_RS15025	-0.669547	0.000148288	0.00135093	MA2862	Glu-tRNA(Gln) amidotransferase subunit GatE
MA_RS00015	-0.668706	0.158566	0.367776	MA0004	IS21-like element ISMac3 family helper ATPase IstB
MA_RS21755	-0.667951	0.0223526	0.0897564	MA4168	hypothetical protein
MA_RS02155	-0.667066	0.442702	0.671513	MA0410	sugar O-acetyltransferase
MA_RS01140	-0.664809	0.163784	0.375284	MA0213	Xaa-Pro peptidase family protein
MA_RS21530	-0.664529	0.634188	0.803462	MA4127	site-specific integrase
MA_RS03040	-0.664425	0.0501724	0.166095	MA0579	IS481-like element ISMac4 family transposase
MA_RS12795	-0.663111	0.354103	0.591169	MA2461	hypothetical protein
MA_RS08590	-0.662757	0.00624228	0.0328823	MA1657	MFS transporter
MA_RS21050	-0.66257	0.196366	0.423905	MA4033	YncE family protein
MA_RS10525	-0.660935	0.422693	0.656944	MA2023	hypothetical protein
MA_RS19310	-0.660784	0.00578846	0.0308854	MA3706	XTP/dITP diphosphatase
MA_RS06100	-0.660095	0.000289822	0.00242639	MA1172	oligosaccharyl transferase, archaeosortase A system-associated
MA_RS17210	-0.659355	0.0565052	0.181315	MA3299	methanogenesis marker 16 metalloprotein
MA_RS06440	-0.65906	0.777743	0.884499	MA1239	molybdopterin-binding protein
MA_RS16720	-0.658678	0.02237	0.0897564	MA3201	histidinol dehydrogenase
MA_RS10485	-0.658229	0.276432	0.516718	MA2014	alanyl-tRNA editing protein AlaXM
MA_RS02375	-0.657327	0.38912	0.623304	MA0454	PHP domain-containing protein
MA_RS20440	-0.657277	0.0970143	0.266966	MA3915	class I SAM-dependent methyltransferase
MA_RS01850	-0.657256	0.0494216	0.164113	MA0351	IS481-like element ISMac4 family transposase
MA_RS04300	-0.656395	0.410423	0.644931		DUF1699 family protein
MA_RS26730	-0.655144	0.0170396	0.0716578
MA_RS00185	-0.654843	0.360586	0.59775	MA0036	S26 family signal peptidase
MA_RS23035	-0.653846	0.0793028	0.230801	MA4406	ABC transporter ATP-binding protein
MA_RS14875	-0.653808	0.0505911	0.166899	MA2836	IS481-like element ISMac4 family transposase
MA_RS07155	-0.652327	0.0545018	0.176471	MA1379	IS481-like element ISMac4 family transposase
MA_RS12805	-0.651406	0.414174	0.648359	MA2463	ATP-grasp domain-containing protein
MA_RS20350	-0.651197	0.029377	0.109826	MA3899	nitrogenase molybdenum-iron protein subunit beta
MA_RS10250	-0.651001	0.0874196	0.248071	MA1967	carbon monoxide dehydrogenase accessory protein CooC	CooC3 Nickel insertion protein
MA_RS05395	-0.650952	0.0543374	0.17615	MA1034	IS481 family transposase
MA_RS05810	-0.649823	0.0607768	0.190746	MA1116	IS481-like element ISMac4 family transposase
MA_RS04260	-0.649593	0.131776	0.325573	MA0818	PRC-barrel domain-containing protein
MA_RS10510	-0.649478	0.0577523	0.18424	MA2020	IS481-like element ISMac4 family transposase
MA_RS12940	-0.648982	0.488186	0.704315	MA2488	ABC transporter ATP-binding protein
MA_RS07010	-0.648144	0.531187	0.730512	MA1351	translation initiation factor eIF-1A
MA_RS24675	-0.647594	0.388538	0.622752	MA_2794	PEGA domain-containing protein
MA_RS15915	-0.647404	0.280988	0.520315	MA3040	phosphotransferase family protein
MA_RS12535	-0.646774	0.813085	0.902573	MA2415	restriction endonuclease subunit S
MA_RS16180	-0.644464	0.0625281	0.19456	MA3092	formylglycine-generating enzyme family protein
MA_RS15885	-0.643612	0.124888	0.315586	MA3033	uroporphyrinogen-III C-methyltransferase
MA_RS16330	-0.643495	0.309371	0.551529	MA3123	IS21-like element ISMac9 family helper ATPase IstB
MA_RS18905	-0.64279	0.00213938	0.0133962	MA3626	Ni-sirohydrochlorin a,c-diamide synthase
MA_RS09835	-0.642529	0.577409	0.765947	MA1886	hypothetical protein
MA_RS02200	-0.640706	0.768908	0.878476
MA_RS14190	-0.639871	0.10194	0.275003	MA2712	hypothetical protein
MA_RS07385	-0.639776	0.0224925	0.090089	MA1423	thioesterase family protein
MA_RS23395	-0.639132	0.0667153	0.203891	MA4483	IS481-like element ISMac4 family transposase
MA_RS14540	-0.63913	0.27986	0.519707	MA2777	ABC transporter substrate-binding protein
MA_RS23600	-0.637213	0.0691483	0.208869	MA4525	nitrilase-related carbon-nitrogen hydrolase
MA_RS22195	-0.637035	0.219479	0.453524	MA4251	ABC transporter permease
MA_RS23110	-0.635042	0.0740417	0.22014	MA4422	radical SAM protein
MA_RS11835	-0.634408	0.272513	0.512001	MA2282	ABC transporter ATP-binding protein
MA_RS07225	-0.634131	0.646604	0.810184	MA1394	YkgJ family cysteine cluster protein
MA_RS23065	-0.633894	0.0028253	0.0170117	MA4413	thermosome subunit beta
MA_RS19535	-0.633736	0.342413	0.58346	MA3749	manganese efflux pump MntP family protein
MA_RS24085	-0.632807	0.00409724	0.0232535	MA4615	2-isopropylmalate synthase
MA_RS08610	-0.632579	0.60767	0.78463	MA1661	peptidylprolyl isomerase
MA_RS00115	-0.632285	0.0149384	0.0649858	MA0023	zinc ABC transporter substrate-binding protein
MA_RS21455	-0.631904	0.00114827	0.00794528	MA4112	translation initiation factor IF-6
MA_RS07015	-0.631128	0.779649	0.884744		hypothetical protein
MA_RS08160	-0.630723	0.380066	0.61854	MA1570	hypothetical protein
MA_RS17790	-0.629411	0.348668	0.588579	MA3407	nucleoside deaminase
MA_RS17995	-0.629386	0.0994592	0.271068	MA3446	DUF362 domain-containing protein
MA_RS23305	-0.629064	0.0717845	0.214269	MA4463	IS481-like element ISMac4 family transposase
MA_RS16140	-0.627791	0.338757	0.579598	MA3086	PEGA domain-containing protein
MA_RS23290	-0.627188	0.0173758	0.0728022	MA4460	NAD-dependent epimerase/dehydratase family protein
MA_RS04520	-0.627089	0.244872	0.484628	MA0868	ATP-binding cassette domain-containing protein
MA_RS08500	-0.625098	0.405388	0.640115	MA1638	pseudo
MA_RS20610	-0.623637	0.594971	0.775441	MA3951	cyclopropane-fatty-acyl-phospholipid synthase family protein
MA_RS04090	-0.623468	0.206997	0.435853	MA0781	cupin domain-containing protein
MA_RS17915	-0.623069	0.196449	0.423905	MA3433	IS21-like element ISMac3 family helper ATPase IstB
MA_RS05200	-0.622913	0.523449	0.725266	MA0996	class I SAM-dependent methyltransferase
MA_RS20210	-0.621372	0.144449	0.347125	MA3875	HAD family phosphatase
MA_RS25970	-0.621317	0.0397258	0.139455
MA_RS18030	-0.620647	0.537392	0.735617	MA3453	ABC transporter ATP-binding protein
MA_RS03805	-0.619744	0.49886	0.710766	MA0727	DNA polymerase/3'-5' exonuclease PolX
MA_RS20245	-0.617986	0.151565	0.357632	MA3882	MFS transporter
MA_RS23920	-0.616952	0.19685	0.424115
MA_RS14200	-0.615765	0.287032	0.526231		hypothetical protein
MA_RS21560	-0.6157	0.177001	0.395598	MA4133	IS21-like element ISMac3 family helper ATPase IstB
MA_RS07965	-0.614465	0.176647	0.395194	MA1533	IS21-like element ISMac3 family helper ATPase IstB
MA_RS02425	-0.613803	0.094375	0.262082	MA0464	SWIM zinc finger domain-containing protein
MA_RS03165	-0.613358	0.147518	0.351661	MA0602	mevalonate kinase
MA_RS00105	-0.613034	0.125349	0.315871	MA0021	GntP family permease
MA_RS23075	-0.612321	0.123756	0.313074	MA4415	proteasome assembly chaperone family protein
MA_RS16955	-0.611941	0.126179	0.316775	MA3250	cobyric acid synthase
MA_RS25365	-0.611418	0.0502013	0.166095
MA_RS08865	-0.611033	0.182416	0.402846	MA1708	epoxyqueuosine reductase
MA_RS11365	-0.610552	0.0419075	0.145207	MA2191	flavodoxin family protein
MA_RS27525	-0.610328	0.0775926	0.228456
MA_RS20235	-0.61019	0.0612526	0.191803	MA3880	sodium-translocating pyrophosphatase
MA_RS18160	-0.609846	0.343522	0.584451		ABC transporter ATP-binding protein
MA_RS05500	-0.608852	0.664004	0.821601	MA1056	pseudo
MA_RS01910	-0.607565	0.677276	0.83146	MA0363	flavodoxin family protein
MA_RS27200	-0.607366	0.632012	0.800983
MA_RS21445	-0.607243	0.0553468	0.178278	MA4110	prefoldin subunit alpha
MA_RS00500	-0.606425	0.00725608	0.0370201	MA0097	glycine--tRNA ligase
MA_RS16685	-0.60606	0.0256408	0.0996537	MA3193	amidophosphoribosyltransferase
MA_RS09230	-0.602311	0.00517223	0.028193	MA1776	exosome complex protein Rrp42
MA_RS10320	-0.601547	0.0131552	0.059153	MA1981	DUF1743 domain-containing protein
MA_RS23590	-0.601378	0.00456188	0.0255332	MA4523	Asp-tRNA(Asn)/Glu-tRNA(Gln) amidotransferase subunit GatA
MA_RS08870	-0.601271	0.348144	0.58845	MA1709	peptidase U32 family protein
MA_RS06125	-0.601236	0.569508	0.761018	MA1177	ABC transporter ATP-binding protein
MA_RS06120	-0.600181	0.123669	0.313028	MA1176	ABC transporter permease
MA_RS03450	-0.598759	0.133318	0.328134	MA0656	RNA 2',3'-cyclic phosphodiesterase
MA_RS10550	-0.597755	0.199332	0.42623	MA2028	IS21-like element ISMac3 family helper ATPase IstB
MA_RS17320	-0.597422	0.692799	0.840754	MA3315	inorganic diphosphatase
MA_RS18465	-0.597302	0.62598	0.798234	MA3535	GrpB family protein
MA_RS23615	-0.59657	0.189055	0.412853	MA4529	IS21-like element ISMac3 family helper ATPase IstB
MA_RS12165	-0.596054	0.156122	0.363889	MA2347	phosphotransferase
MA_RS02935	-0.59555	0.0750326	0.222359	MA0558	DUF3160 domain-containing protein
MA_RS23900	-0.595118	0.296629	0.538099	MA4582	winged helix-turn-helix domain-containing protein
MA_RS04165	-0.593944	0.630038	0.799373	MA0798	glycosyltransferase family 4 protein
MA_RS20220	-0.59365	0.0350599	0.126082	MA3877	dihydropteroate synthase-like protein
MA_RS03870	-0.593611	0.824893	0.908968	MA0739	4Fe-4S binding protein
MA_RS22040	-0.591994	0.0835213	0.240461	MA4220	Coenzyme F420 hydrogenase/dehydrogenase, beta subunit C-terminal domain
MA_RS05665	-0.591071	0.728697	0.855762	MA1086	30S ribosomal protein S14
MA_RS15890	-0.590764	0.0886508	0.250938	MA3034	uroporphyrinogen-III synthase
MA_RS01505	-0.590738	0.418732	0.652502	MA0283	TOBE domain-containing protein
MA_RS15625	-0.589733	0.316974	0.558545	MA2980	papain-like cysteine protease family protein
MA_RS13315	-0.589713	0.116535	0.302723	MA2561	GAF domain-containing protein
MA_RS05690	-0.58933	0.0845219	0.242421	MA1091	50S ribosomal protein L18
MA_RS04985	-0.588983	0.101117	0.273456	MA0959	quinolinate synthase NadA
MA_RS20385	-0.588729	0.447969	0.675669	MA3905	ABC transporter substrate-binding protein
MA_RS04230	-0.588685	0.481619	0.69904	MA0811	HIT family protein
MA_RS22055	-0.588219	0.681678	0.835285	MA4223	UPF0228 family protein
MA_RS21655	-0.58782	0.0257838	0.0999261	MA4150	geranylfarnesyl diphosphate synthase
MA_RS08570	-0.587643	0.00752754	0.0381071	MA1653	TIGR00297 family protein
MA_RS21490	-0.586527	0.343867	0.584818	MA4120	DUF131 domain-containing protein
MA_RS28115	-0.586016	0.542882	0.740926	MA_1242	hypothetical protein
MA_RS17775	-0.585766	0.25862	0.498595	MA3404	50S ribosome-binding GTPase
MA_RS25015	-0.584917	0.0978474	0.268446	MA_0643	RNA-protein complex protein Nop10
MA_RS09730	-0.584267	0.825591	0.90941	MA1865	UvrD-helicase domain-containing protein
MA_RS10175	-0.583306	0.246249	0.485872	MA1951	formylglycine-generating enzyme family protein
MA_RS03385	-0.582867	0.0257553	0.0999006	MA0642	proteasome assembly chaperone family protein
MA_RS09140	-0.582057	0.636194	0.803818	MA1759	hypothetical protein
MA_RS04765	-0.581927	0.00415075	0.0235278	MA0919	orotate phosphoribosyltransferase-like protein
MA_RS25960	-0.580546	0.0184961	0.0769992
MA_RS22935	-0.580316	0.161791	0.371653	MA4386	TCP-1/cpn60 chaperonin family protein
MA_RS07415	-0.579465	0.0514139	0.169	MA1428	cytochrome c biogenesis protein
MA_RS12530	-0.576452	0.0482331	0.161226	MA2414	class I SAM-dependent DNA methyltransferase
MA_RS20175	-0.576437	0.307286	0.549105	MA3868	glycosyltransferase family 2 protein
MA_RS04475	-0.576432	0.594375	0.774955	MA0859	methyltransferase cognate corrinoid protein	MtsD
MA_RS11115	-0.575391	0.415527	0.649456	MA2139	ATP-dependent endonuclease
MA_RS19870	-0.574809	0.766504	0.87661	MA3814	hypothetical protein
MA_RS01025	-0.574377	0.0290116	0.108817	MA0190	SWIM zinc finger family protein
MA_RS17505	-0.574123	0.361362	0.598234	MA3353	IS21-like element ISMac9 family helper ATPase IstB
MA_RS06945	-0.573179	0.200806	0.427772	MA1339	helix-turn-helix domain-containing protein
MA_RS12300	-0.573099	0.0160201	0.0683824	MA2372	BREX-1 system adenine-specific DNA-methyltransferase PglX
MA_RS27495	-0.57148	0.434188	0.663969
MA_RS04020	-0.571141	0.450781	0.67722	MA0769	class I SAM-dependent methyltransferase
MA_RS27205	-0.570499	0.0155153	0.066729
MA_RS01925	-0.570199	0.19306	0.419043	MA0366	permease
MA_RS20085	-0.570131	0.0265165	0.101897	MA3851	bifunctional oligoribonuclease/PAP phosphatase NrnA
MA_RS02630	-0.568205	0.188596	0.412191	MA0506	hypothetical protein
MA_RS10870	-0.567017	0.527973	0.727496	MA2093	PadR family transcriptional regulator
MA_RS01045	-0.566346	0.000358743	0.00288645	MA0194	alanine--tRNA ligase
MA_RS02825	-0.56628	0.128556	0.320404	MA0538	DUF3656 domain-containing protein
MA_RS02645	-0.566222	0.0422027	0.145896	MA0509	beta-propeller fold lactonase family protein
MA_RS22165	-0.56589	0.275855	0.515852	MA4245	DUF134 domain-containing protein
MA_RS18325	-0.564391	0.217881	0.451246	MA3505	IS21-like element ISMac3 family helper ATPase IstB
MA_RS03460	-0.564305	0.026593	0.102105	MA0658	methanogenesis multiheme c-type cytochrome	MmcA
MA_RS12115	-0.563578	0.51504	0.719315	MA2337	PGF-pre-PGF domain-containing protein
MA_RS02820	-0.563357	0.813047	0.902573	MA0537	nucleoside 2-deoxyribosyltransferase
MA_RS15795	-0.562076	0.362161	0.598902	MA3017	hypothetical protein
MA_RS22805	-0.561701	0.688706	0.838249	MA4360	ABC transporter ATP-binding protein
MA_RS08100	-0.561403	0.642715	0.807973	MA1559	hypothetical protein
MA_RS00655	-0.560997	0.359488	0.597089	MA0125	hypothetical protein
MA_RS15400	-0.560149	0.745271	0.865612	MA2941	serine hydrolase
MA_RS14735	-0.559546	0.699365	0.84251	MA2811	tyrosine-type recombinase/integrase
MA_RS16550	-0.559198	0.129326	0.321616	MA3166	helix-turn-helix domain-containing protein
MA_RS21785	-0.559068	0.70788	0.846181	MA4174	4Fe-4S binding protein	FmdF2
MA_RS19380	-0.558342	0.635734	0.803684	MA3719	hypothetical protein
MA_RS02520	-0.557743	0.750235	0.867553		hypothetical protein
MA_RS09225	-0.5565	0.298652	0.539767	MA1775	50S ribosomal protein L37ae
MA_RS19590	-0.556043	0.221563	0.456584	MA3760	IS21-like element ISMac3 family helper ATPase IstB
MA_RS12225	-0.55568	0.198592	0.425649	MA2358	ATP-dependent helicase
MA_RS00580	-0.554714	0.00122406	0.00839303	MA0110	DNA polymerase sliding clamp
MA_RS13050	-0.554367	0.0218749	0.0881589	MA2510	DNA topoisomerase I
MA_RS05750	-0.554205	0.0792975	0.230801	MA1104	AAA family ATPase
MA_RS03660	-0.553277	0.405916	0.640531	MA0699	ABC transporter permease
MA_RS21245	-0.55181	0.514031	0.719265	MA4071	hypothetical protein
MA_RS27465	-0.548293	0.739974	0.863091
MA_RS27190	-0.54771	0.658268	0.818961
MA_RS04995	-0.547082	0.050585	0.166899	MA0961	geranylgeranylglycerol-phosphate geranylgeranyltransferase
MA_RS02305	-0.547053	0.293007	0.53323	MA0440	deoxyuridine 5'-triphosphate nucleotidohydrolase
MA_RS04440	-0.54691	0.513744	0.719265	MA0852	ABC transporter permease
MA_RS10315	-0.546792	0.482901	0.699353	MA1980	flavodoxin family protein
MA_RS18125	-0.545742	0.712454	0.849191	MA3469	hypothetical protein
MA_RS13880	-0.545339	0.690672	0.839803
MA_RS08495	-0.54501	0.00110234	0.00767418	MA1636	saccharopine dehydrogenase NADP-binding domain-containing protein
MA_RS00690	-0.542999	0.0194015	0.0800356	MA0131	aspartate kinase
MA_RS07650	-0.542373	0.101992	0.275003	MA1474	hydantoinase/oxoprolinase family protein
MA_RS12255	-0.540376	0.0626587	0.1947	MA2364	protease Lon-related BREX system protein BrxL
MA_RS26295	-0.539578	0.0131406	0.059153
MA_RS15750	-0.538687	0.0916807	0.257461	MA3007	hypothetical protein
MA_RS09535	-0.538299	NA	NA		DNA-directed RNA polymerase subunit
MA_RS23115	-0.538125	0.158731	0.36797	MA4423	pseudo
MA_RS20555	-0.537361	0.161015	0.371229	MA3939	putative zinc-binding protein
MA_RS20490	-0.537005	0.797331	0.894758	MA3925	(Fe-S)-binding protein
MA_RS09220	-0.536582	0.205696	0.433716	MA1774	nitroreductase
MA_RS12380	-0.536269	0.879925	0.941431	MA2387	DUF1699 family protein
MA_RS04575	-0.536143	0.50451	0.712408	MA0879	ABC transporter ATP-binding protein
MA_RS00570	-0.535736	0.623083	0.795828	MA0108	glyoxalase/bleomycin resistance/dioxygenase family protein
MA_RS01350	-0.535301	0.243551	0.483726	MA0253	VWA domain-containing protein
MA_RS19220	-0.53478	0.0103078	0.0489647	MA3689	formate--phosphoribosylaminoimidazolecarboxamide ligase family protein
MA_RS20905	-0.534641	0.0276646	0.105153	MA4007	2,3-bisphosphoglycerate-independent phosphoglycerate mutase
MA_RS10210	-0.533684	0.126194	0.316775	MA1959	ribonuclease HII
MA_RS00715	-0.532646	0.349166	0.588983	MA0136	cytidine/deoxycytidylate deaminase family protein
MA_RS08740	-0.532582	0.39685	0.629916		hypothetical protein
MA_RS00255	-0.532154	0.251164	0.490433	MA0050	ATP-binding protein
MA_RS17685	-0.53212	0.0965846	0.26659	MA3389	winged helix-turn-helix domain-containing protein
MA_RS20930	-0.531983	0.0011106	0.00770809	MA4012	bifunctional phosphoribosylaminoimidazolecarboxamide formyltransferase/IMP cyclohydrolase
MA_RS21470	-0.531481	0.0322353	0.118115	MA4116	DNA-binding protein
MA_RS18005	-0.530745	0.257037	0.496534	MA3448	AmmeMemoRadiSam system radical SAM enzyme
MA_RS19530	-0.530596	0.571479	0.762308	MA3748	isocitrate/isopropylmalate dehydrogenase family protein
MA_RS20260	-0.529432	0.0333853	0.121125	MA3885	ZPR1 zinc finger domain-containing protein
MA_RS11235	-0.529407	0.116452	0.302681	MA2163	methylcobamide:CoM methyltransferase MtaA
MA_RS23310	-0.528152	0.196571	0.423915	MA4464	SDR family NAD(P)-dependent oxidoreductase
MA_RS15630	-0.527317	0.449239	0.676463	MA2981	hypothetical protein
MA_RS14820	-0.526955	0.174078	0.39118	MA2827	HD domain-containing protein
MA_RS08200	-0.526274	0.244827	0.484628	MA1578	IS21-like element ISMac3 family helper ATPase IstB
MA_RS12550	-0.525975	0.18335	0.40344	MA2418	DEAD/DEAH box helicase family protein
MA_RS05470	-0.525636	0.258166	0.497931	MA1049	IS21-like element ISMac3 family helper ATPase IstB
MA_RS10860	-0.525503	0.443402	0.67235	MA2091	SDR family oxidoreductase
MA_RS18340	-0.525438	0.676481	0.830708	MA3508	hypothetical protein
MA_RS00530	-0.524025	0.50966	0.716424	MA0101	DUF86 domain-containing protein
MA_RS12620	-0.524011	0.179389	0.399169	MA2430	DUF115 domain-containing protein
MA_RS23090	-0.523469	0.18267	0.402846	MA4418	nucleotidyltransferase domain-containing protein
MA_RS24095	-0.521081	0.167943	0.381971	MA4617	MBL fold metallo-hydrolase
MA_RS10600	-0.520797	0.711097	0.847805	MA2037	hypothetical protein
MA_RS23285	-0.520579	0.0398544	0.139798	MA4459	UTP--glucose-1-phosphate uridylyltransferase GalU
MA_RS02810	-0.520543	0.0493631	0.164039	MA0535	class I SAM-dependent methyltransferase
MA_RS10895	-0.520505	0.0305991	0.113092	MA2098	type I restriction-modification system subunit M N-terminal domain-containing protein
MA_RS22240	-0.52039	0.211973	0.443456		cobalamin biosynthesis protein
MA_RS05510	-0.519254	0.441309	0.670881	MA1058	pseudo
MA_RS07500	-0.519013	0.312468	0.554442	MA1444	RNA polymerase Rpb4 family protein
MA_RS19190	-0.518202	0.207737	0.437007	MA3683	aldo/keto reductase
MA_RS14195	-0.518171	0.206161	0.434296	MA2713	hypothetical protein
MA_RS20795	-0.51689	0.047685	0.1601	MA3986	agmatinase
MA_RS10325	-0.516686	0.0525257	0.171757	MA1982	indolepyruvate ferredoxin oxidoreductase subunit alpha
MA_RS27930	-0.514922	0.762302	0.874445
MA_RS23685	-0.514906	0.199615	0.426434	MA4543	thymidylate synthase
MA_RS01380	-0.514663	0.390333	0.623766	MA0259	right-handed parallel beta-helix repeat-containing protein
MA_RS25265	-0.513902	0.0716654	0.214195
MA_RS00375	-0.513458	0.0686444	0.20784		glutaredoxin family protein
MA_RS18915	-0.51329	0.0972039	0.267002	MA3628	Ni-sirohydrochlorin a,c-diamide reductive cyclase catalytic subunit
MA_RS05165	-0.513139	0.199536	0.426434	MA0989	MerR family transcriptional regulator
MA_RS16260	-0.512512	0.0175705	0.0734825	MA3108	cation:proton antiporter
MA_RS16905	-0.512229	0.396174	0.629282	MA3239	hypothetical protein
MA_RS23850	-0.511289	0.272557	0.512001	MA4574	Hsp20/alpha crystallin family protein
MA_RS06115	-0.51093	0.130282	0.323023	MA1175	glycosyltransferase
MA_RS02695	-0.509904	0.483317	0.699732	MA0517	hypothetical protein
MA_RS11655	-0.509257	0.789645	0.890972	MA2247	hypothetical protein
MA_RS21270	-0.508919	0.495937	0.70964	MA4076	metalloregulator ArsR/SmtB family transcription factor
MA_RS13230	-0.508233	0.449739	0.676768	MA2544	transcriptional regulator
MA_RS23480	-0.506853	0.0794907	0.231052	MA4501	aspartate carbamoyltransferase regulatory subunit
MA_RS08985	-0.504853	0.50416	0.712408	MA1730	PKD domain-containing protein
MA_RS07685	-0.504154	0.217282	0.450778	MA1481	TrkH family potassium uptake protein
MA_RS20560	-0.503726	0.768354	0.878207	MA3940	metalloregulator ArsR/SmtB family transcription factor
MA_RS00575	-0.503674	0.0159176	0.0680545	MA0109	DNA primase regulatory subunit PriL
MA_RS22985	-0.502801	0.0763555	0.225398	MA4397	winged helix-turn-helix domain-containing protein
MA_RS13150	-0.501743	0.326101	0.568208	MA2528	CotH kinase family protein
MA_RS20540	-0.501268	0.803428	0.898274	MA3935	DUF190 domain-containing protein
MA_RS17910	-0.501162	0.066164	0.20241	MA3432	DHH family phosphoesterase
MA_RS07005	-0.500456	0.352709	0.591123	MA1350	DNA-directed RNA polymerase
MA_RS04410	-0.500332	0.464235	0.686759	MA0846	ABC transporter permease
MA_RS05635	-0.50023	0.122787	0.31176	MA1080	ribonuclease P protein component 1
MA_RS19550	-0.498349	0.0179051	0.0747319	MA3752	oligosaccharyl transferase, archaeosortase A system-associated
MA_RS03395	-0.498083	0.019286	0.0797417	MA0645	30S ribosomal protein S27e
MA_RS21775	-0.497651	0.283455	0.523177	MA4172	DHH family phosphoesterase
MA_RS27725	-0.497509	0.0932694	0.260124
MA_RS12545	-0.496323	0.482529	0.699353	MA2417	DUF262 domain-containing protein
MA_RS12470	-0.495632	0.232073	0.468211	MA2403	DEAD/DEAH box helicase family protein
MA_RS00065	-0.495349	0.488494	0.704535	MA0014	chemotaxis protein CheA
MA_RS09390	-0.495013	0.0667376	0.203891	MA1806	methanogenesis marker protein Mmp4/MtxX
MA_RS09285	-0.4948	0.608566	0.785067	MA1787	hypothetical protein
MA_RS01105	-0.494526	0.165127	0.377031	MA0206	formate--phosphoribosylaminoimidazolecarboxamide ligase
MA_RS17545	-0.493855	0.125908	0.31658	MA3360	DUF89 domain-containing protein
MA_RS23560	-0.493555	0.0250753	0.0985241	MA4517	GTP cyclohydrolase MptA
MA_RS04980	-0.493552	0.177979	0.397198	MA0958	aspartate dehydrogenase
MA_RS14225	-0.492566	0.00748542	0.0379362	MA2718	cysteine desulfurase NifS
MA_RS19610	-0.491347	0.424375	0.657952	MA3764	oligosaccharide flippase family protein
MA_RS21215	-0.491184	0.750378	0.867553	MA4066	deoxyribodipyrimidine photo-lyase
MA_RS18090	-0.490847	0.43824	0.668506	MA3463	nickel ABC transporter permease subunit NikC
MA_RS14410	-0.489696	0.485331	0.701754	MA2751	NAD(P)/FAD-dependent oxidoreductase
MA_RS03140	-0.489138	0.0904486	0.254447	MA0598	DNA-directed RNA polymerase subunit N
MA_RS14120	-0.488757	0.795983	0.894233	MA2698	protein-S-isoprenylcysteine O-methyltransferase
MA_RS03035	-0.488526	0.113626	0.297586	MA0578	porphobilinogen synthase
MA_RS05485	-0.487567	0.256453	0.496139	MA1053	flippase
MA_RS06515	-0.486886	0.0260094	0.100458	MA1256	translation elongation factor EF-1 subunit alpha
MA_RS16420	-0.486568	0.375044	0.61285	MA3138	peptidylprolyl isomerase
MA_RS19765	-0.484627	0.714965	0.849956	MA3794	site-specific integrase
MA_RS02925	-0.4813	0.103862	0.278886	MA0556	DUF3160 domain-containing protein
MA_RS13100	-0.47958	0.33997	0.580972	MA2520	orotate phosphoribosyltransferase-like protein
MA_RS19290	-0.479546	0.723373	0.851931	MA3702	thioredoxin family protein
MA_RS03760	-0.479236	0.197691	0.424713	MA0718	diphthamide biosynthesis enzyme Dph2
MA_RS03110	-0.478641	0.096747	0.266714	MA0593	DUF2240 family protein
MA_RS19145	-0.478611	0.0752378	0.222531	MA3673	DNA alkylation repair protein
MA_RS08795	-0.478442	0.709082	0.847149	MA1694	type II toxin-antitoxin system RelE/ParE family toxin
MA_RS13965	-0.478244	0.725766	0.854086	MA2679	pseudo
MA_RS26550	-0.477737	0.320945	0.562892
MA_RS02880	-0.477021	0.183722	0.403673	MA0548	3,4-dihydroxy-2-butanone-4-phosphate synthase
MA_RS24475	-0.475263	0.0445512	0.151168	MA_1764	pseudo
MA_RS18390	-0.474825	0.0274901	0.104665	MA3519	bifunctional methylenetetrahydrofolate dehydrogenase/methenyltetrahydrofolate cyclohydrolase
MA_RS25075	-0.474583	0.272705	0.512068
MA_RS10230	-0.474373	0.0813809	0.235642	MA1963	phosphoribosylformylglycinamidine synthase subunit PurQ
MA_RS23905	-0.473492	0.597322	0.777487	MA4583	hypothetical protein
MA_RS00565	-0.473391	0.325378	0.567435	MA0107	SDR family oxidoreductase
MA_RS11995	-0.472994	0.165632	0.377712	MA2309	tetratricopeptide repeat protein
MA_RS22030	-0.472815	0.0989255	0.270424	MA4218	glutamate synthase-related protein
MA_RS22315	-0.47241	0.00629	0.0330953	MA4274	50S ribosomal protein L11
MA_RS12755	-0.472105	0.330051	0.573113	MA2453	hypothetical protein
MA_RS18370	-0.472024	0.0347133	0.125144	MA3514	methylenetetrahydrofolate reductase
MA_RS27500	-0.471542	0.653427	0.815776
MA_RS15255	-0.470658	0.0617257	0.192988	MA2910	3-methyl-2-oxobutanoate dehydrogenase subunit VorB
MA_RS21195	-0.470499	0.467292	0.687924	MA4062	IS5 family transposase
MA_RS03310	-0.469945	0.423534	0.657352	MA0629	ArsR family transcriptional regulator
MA_RS21940	-0.469111	0.0850057	0.243654	MA4203	hydantoinase/oxoprolinase family protein
MA_RS03105	-0.468969	0.00556004	0.0299124	MA0592	phosphoglycerate dehydrogenase
MA_RS20935	-0.467048	0.717327	0.850842	MA4013	NAD(P)/FAD-dependent oxidoreductase
MA_RS11640	-0.467018	0.00678003	0.035025	MA2244	phenylacetate--CoA ligase
MA_RS08275	-0.466524	0.0865128	0.246272	MA1593	protease inhibitor I42 family protein
MA_RS21810	-0.465955	0.331298	0.574153	MA4180	class I SAM-dependent methyltransferase
MA_RS01930	-0.465774	0.525211	0.726159	MA0367	DUF362 domain-containing protein
MA_RS01800	-0.465377	0.0381775	0.135086	MA0340	NOP5/NOP56 family protein
MA_RS12880	-0.464971	0.428711	0.660993	MA2477	ABC transporter substrate-binding protein
MA_RS05180	-0.464516	0.584836	0.771426
MA_RS23160	-0.462807	0.117339	0.303599	MA4432	DUF166 domain-containing protein
MA_RS09435	-0.462807	0.80932	0.900822	MA1812	flavodoxin family protein
MA_RS07135	-0.462372	0.0862595	0.245853	MA1374	TIGR00289 family protein
MA_RS20180	-0.462345	0.271175	0.51046	MA3869	60S ribosomal export protein NMD3
MA_RS17290	-0.462241	0.0422438	0.145927	MA3310	ornithine carbamoyltransferase
MA_RS01145	-0.458838	0.766243	0.876566	MA0214	hypothetical protein
MA_RS25095	-0.458544	0.661324	0.819847	MA_0967	ATP-binding cassette domain-containing protein
MA_RS08425	-0.458008	0.59885	0.778469	MA1623	adenosylcobinamide amidohydrolase
MA_RS23970	-0.457951	0.162668	0.37329	MA4593	type I 3-dehydroquinate dehydratase
MA_RS26205	-0.457687	0.350968	0.590707
MA_RS20100	-0.457384	0.0269369	0.103077	MA3853	phenylacetate--CoA ligase family protein
MA_RS23990	-0.457049	0.120428	0.308085	MA4597	dipeptide/oligopeptide/nickel ABC transporter ATP-binding protein
MA_RS18610	-0.45692	0.0646212	0.198626	MA3564	bifunctional ornithine acetyltransferase/N-acetylglutamate synthase
MA_RS04125	-0.456303	0.189755	0.41373	MA0790	prenyltransferase
MA_RS14760	-0.455879	0.232303	0.468211	MA2815	N-acetyltransferase
MA_RS00880	-0.455596	0.269697	0.509578	MA0164	TfuA-related McrA-glycine thioamidation protein
MA_RS09380	-0.455552	0.110165	0.291359	MA1804	tetrahydromethanopterin S-methyltransferase subunit H
MA_RS06420	-0.454147	0.380826	0.618803	MA1235	ABC transporter ATP-binding protein
MA_RS24325	-0.453468	0.208472	0.437945	MA_0188	tetratricopeptide repeat protein
MA_RS24935	-0.45315	0.4773	0.696567		pseudo
MA_RS16075	-0.452944	0.687102	0.836968	MA3074	hypothetical protein
MA_RS25635	-0.452538	0.570755	0.761565	MA_2709	DUF3795 domain-containing protein
MA_RS08880	-0.452333	0.0647275	0.198818	MA1711	DUF2124 family protein
MA_RS03490	-0.452234	0.0625797	0.194588	MA0664	Fe-S cluster domain-containing protein	RnfB
MA_RS13900	-0.452113	0.716253	0.850415	MA2666	aldolase
MA_RS22400	-0.451573	0.041554	0.144202	MA4292	leucine-rich repeat protein
MA_RS14840	-0.451122	0.679013	0.832693	MA2829	pseudo
MA_RS15640	-0.450237	0.135329	0.331289	MA2983	IS481-like element ISMac4 family transposase
MA_RS01675	-0.450175	0.543866	0.741245	MA0315	hypothetical protein
MA_RS23140	-0.449583	0.0812437	0.235394	MA4428	coiled-coil protein
MA_RS03160	-0.449344	0.0292803	0.109644	MA0601	MEMO1 family protein
MA_RS11100	-0.449341	0.270439	0.510035	MA2136	type II toxin-antitoxin system HicB family antitoxin
MA_RS20380	-0.44906	0.782792	0.88632	MA3904	class I SAM-dependent methyltransferase
MA_RS05190	-0.448922	0.523688	0.725376	MA0994	alpha/beta hydrolase
MA_RS02570	-0.448268	0.424727	0.657952	MA0493	YggS family pyridoxal phosphate-dependent enzyme
MA_RS16770	-0.448171	0.228296	0.464356	MA3212	thioredoxin
MA_RS21835	-0.44781	0.409816	0.644199	MA4185	reverse transcriptase N-terminal domain-containing protein
MA_RS00205	-0.446721	0.1454	0.348256	MA0040	4-demethylwyosine synthase TYW1
MA_RS18280	-0.446648	0.210909	0.441435	MA3496	arginine decarboxylase, pyruvoyl-dependent
MA_RS07920	-0.446309	0.101728	0.274618	MA1525	translation initiation factor IF-2
MA_RS24750	-0.445877	0.189556	0.413495	MA_3266	nucleotide-binding protein
MA_RS02905	-0.445092	0.28578	0.525548	MA0552	PAS domain S-box protein
MA_RS24295	-0.444197	0.0785384	0.2299	MA4658	sugar phosphate isomerase/epimerase family protein
MA_RS20545	-0.442695	0.226841	0.463052	MA3937	permease
MA_RS14765	-0.441462	0.307072	0.549105	MA2816	N-acetyltransferase
MA_RS27185	-0.441399	0.480371	0.698581
MA_RS06650	-0.441282	0.173251	0.39048	MA1281	eukaryotic peptide chain release factor subunit 1
MA_RS24400	-0.440243	0.577968	0.766465	MA_1126	PGF-pre-PGF domain-containing protein
MA_RS07915	-0.440063	0.0466394	0.157054	MA1524	nucleoside-diphosphate kinase
MA_RS17335	-0.439915	0.454784	0.680753	MA3320	hypothetical protein
MA_RS18395	-0.439773	0.0456077	0.154151	MA3520	bifunctional serine hydroxymethyltransferase/L-allo-threonine aldolase
MA_RS24745	-0.438902	0.507119	0.713955	MA_3229	PKD domain-containing protein
MA_RS00885	-0.438834	0.0585013	0.185847	MA0165	YcaO-related McrA-glycine thioamidation protein
MA_RS05670	-0.437432	0.141754	0.342409	MA1087	30S ribosomal protein S8
MA_RS20750	-0.437094	0.472355	0.69307	MA3977	hypothetical protein
MA_RS12885	-0.436036	0.730136	0.856789	MA2478	ABC transporter ATP-binding protein
MA_RS06000	-0.435978	0.12179	0.309653	MA1152	class II fructose-bisphosphatase
MA_RS26345	-0.434342	0.320743	0.562892
MA_RS28120	-0.434251	0.644794	0.809509	MA_2943	hypothetical protein
MA_RS03085	-0.434068	0.354505	0.591267	MA0588	NosD domain-containing protein
MA_RS14260	-0.433692	0.641293	0.806897	MA2725	ISNCY-like element ISMac19 family transposase
MA_RS25445	-0.433189	0.46554	0.686883
MA_RS11990	-0.43261	0.66045	0.819622	MA2308	DUF134 domain-containing protein
MA_RS06595	-0.432479	0.200301	0.42716	MA1270	PAS domain S-box protein
MA_RS14135	-0.431838	0.915122	0.959001	MA2701	IS5-like element ISMac22 family transposase
MA_RS25255	-0.431611	0.381699	0.619276	MA_1755	IS630-like element ISMac18 family transposase
MA_RS25645	-0.431611	0.381699	0.619276	MA_2736	IS630-like element ISMac18 family transposase
MA_RS06290	-0.430528	0.804278	0.898748	MA1209	Fe-only nitrogenase subunit delta
MA_RS00385	-0.430222	0.129879	0.32264	MA0075	inositol-3-phosphate synthase
MA_RS06205	-0.429458	0.243672	0.483726	MA1193	nucleotidyltransferase domain-containing protein
MA_RS05745	-0.428669	0.0554461	0.178385	MA1103	DUF106 domain-containing protein
MA_RS03770	-0.428449	0.0140061	0.0619978	MA0720	exosome complex RNA-binding protein Csl4
MA_RS06485	-0.427156	0.204649	0.432311	MA1249	ABC transporter substrate-binding protein
MA_RS15065	-0.427056	0.293743	0.533983	MA2870	ferredoxin-thioredoxin reductase catalytic domain-containing protein
MA_RS05675	-0.425799	0.101036	0.273456	MA1088	50S ribosomal protein L6
MA_RS00525	-0.425493	0.718379	0.850842	MA0100	nucleotidyltransferase
MA_RS01805	-0.424275	0.200261	0.42716	MA0341	fibrillarin-like rRNA/tRNA 2'-O-methyltransferase
MA_RS14775	-0.424105	0.773328	0.881753	MA2818	ACT domain-containing protein
MA_RS21090	-0.424067	0.236504	0.474888	MA4040	helix-turn-helix domain-containing protein
MA_RS04620	-0.423544	0.0927483	0.259627	MA0887	phosphate ABC transporter substrate-binding protein
MA_RS20900	-0.423139	0.370883	0.608238	MA4006	beta-ribofuranosylaminobenzene 5'-phosphate synthase
MA_RS24005	-0.422365	0.0276075	0.105024	MA4600	ABC transporter permease
MA_RS22310	-0.42183	0.0302609	0.112299	MA4273	transcription elongation factor Spt5
MA_RS17855	-0.418836	0.116099	0.302284	MA3419	MBL fold metallo-hydrolase
MA_RS14955	-0.417563	0.274374	0.514141	MA2850	radical SAM protein
MA_RS09860	-0.417345	0.794075	0.893455	MA1891	hypothetical protein
MA_RS03400	-0.415596	0.205694	0.433716	MA0646	50S ribosomal protein L44e
MA_RS07905	-0.415395	0.0681244	0.206811	MA1522	30S ribosomal protein S28e
MA_RS23145	-0.414986	0.0703427	0.211773	MA4429	phosphoserine phosphatase SerB
MA_RS15080	-0.414269	0.570666	0.761565	MA2874	hypothetical protein
MA_RS24035	-0.414243	0.518528	0.721803	MA4606	ABC transporter ATP-binding protein
MA_RS00615	-0.413844	0.113498	0.297556	MA0118	histidinol-phosphate transaminase
MA_RS09755	-0.413718	0.19827	0.425473	MA1870	M3 family oligoendopeptidase
MA_RS06070	-0.410697	0.0947213	0.262844	MA1166	hypothetical protein
MA_RS07220	-0.409358	0.0121066	0.0552575	MA1393	3-isopropylmalate dehydratase large subunit
MA_RS22425	-0.40856	0.184209	0.404548	MA4295	cobaltochelatase subunit CobN
MA_RS07285	-0.407889	0.829873	0.91213	MA1404	hypothetical protein
MA_RS21870	-0.407736	0.273675	0.513465	MA4190	DUF5611 family protein
MA_RS16415	-0.407453	0.514508	0.719265	MA3137	peptidylprolyl isomerase
MA_RS14180	-0.406394	0.260738	0.4995	MA2710	hypothetical protein
MA_RS08680	-0.405799	0.334485	0.576216	MA1674	ABC transporter permease
MA_RS00320	-0.405673	0.403007	0.637241	MA0062	hypothetical protein
MA_RS03995	-0.405638	0.880692	0.941438	MA0764	type II toxin-antitoxin system HicB family antitoxin
MA_RS06520	-0.405322	0.0607322	0.190746	MA1257	elongation factor EF-2
MA_RS01085	-0.405166	0.0444319	0.150978	MA0202	3-isopropylmalate dehydratase small subunit
MA_RS05350	-0.404969	0.246565	0.486074	MA1023	indolepyruvate oxidoreductase subunit beta
MA_RS06700	-0.404939	0.549179	0.744524	MA1291	histidinol phosphate phosphatase domain-containing protein
MA_RS10655	-0.404649	0.528099	0.727496	MA2047	DUF3147 family protein
MA_RS16665	-0.403287	0.307017	0.549105	MA3191	MATE family efflux transporter
MA_RS07290	-0.40252	0.622153	0.795138	MA1405	TVP38/TMEM64 family protein
MA_RS02805	-0.401458	0.0440529	0.150489	MA0534	lysine--tRNA ligase
MA_RS04965	-0.400601	0.520593	0.722852	MA0955	carboxylating nicotinate-nucleotide diphosphorylase
MA_RS19715	-0.400233	0.126936	0.317794	MA3786	sulfide/dihydroorotate dehydrogenase-like FAD/NAD-binding protein
MA_RS22715	-0.399952	0.434068	0.663969	MA4346	PspC domain-containing protein
MA_RS19475	-0.399491	0.317115	0.558545	MA3736	carboxymuconolactone decarboxylase family protein
MA_RS08915	-0.399419	0.432311	0.663338	MA1717	NosD domain-containing protein
MA_RS17835	-0.398443	0.695972	0.841684	MA3415	hypothetical protein
MA_RS21180	-0.398258	0.100489	0.272537	MA4059	stress response translation initiation inhibitor YciH
MA_RS10245	-0.398249	0.301872	0.542844	MA1966	asparagine synthetase B
MA_RS15560	-0.397646	0.614973	0.789174	MA2971	methyltransferase cognate corrinoid protein	MtmC2
MA_RS08950	-0.397598	0.180776	0.400882	MA1724	mechanosensitive ion channel family protein
MA_RS06150	-0.397582	0.587509	0.771426	MA1182	lysylphosphatidylglycerol synthase transmembrane domain-containing protein
MA_RS02290	-0.397037	0.581877	0.769329	MA0437	IS5-like element ISMac11 family transposase
MA_RS17650	-0.396721	0.204968	0.432784	MA3382	glutamine synthetase family protein
MA_RS22305	-0.395873	0.0960407	0.265896	MA4272	protein translocase SEC61 complex subunit gamma
MA_RS01840	-0.394962	0.161198	0.371229	MA0348	cobaltochelatase subunit CobN
MA_RS24090	-0.393384	0.300421	0.541734	MA4616	TatD family hydrolase
MA_RS03405	-0.393173	0.111085	0.293428	MA0647	hypothetical protein
MA_RS05790	-0.392931	0.0527891	0.172227	MA1111	pseudo
MA_RS23540	-0.392555	0.0707773	0.212659	MA4513	archaeosine biosynthesis radical SAM protein RaSEA
MA_RS17765	-0.392129	0.766084	0.876566	MA3402	NTPase
MA_RS18345	-0.392063	0.908085	0.955813	MA3509	hypothetical protein
MA_RS18220	-0.391171	0.720687	0.850972	MA3486	twin-arginine translocase TatA/TatE family subunit
MA_RS07610	-0.390828	0.764239	0.875885	MA1467	hypothetical protein
MA_RS24845	-0.390722	0.0405884	0.141825	MA_4315	PKD domain-containing protein
MA_RS03065	-0.389645	0.204388	0.432311	MA0584	dihydroorotate dehydrogenase electron transfer subunit
MA_RS22370	-0.389548	0.0469906	0.158003	MA4285	leucine-rich repeat protein
MA_RS13390	-0.387583	0.0931186	0.259947	MA2574	winged helix-turn-helix transcriptional regulator
MA_RS10535	-0.386078	0.529627	0.72916	MA2025	hypothetical protein
MA_RS16390	-0.385662	0.362014	0.598887	MA3132	hypothetical protein
MA_RS08295	-0.385448	0.383441	0.619446	MA1596	daunorubicin resistance protein DrrA family ABC transporter ATP-binding protein
MA_RS10900	-0.38321	0.780154	0.884875	MA2099	tetratricopeptide repeat protein
MA_RS04470	-0.383106	0.660669	0.819622	MA0858	hydantoinase/oxoprolinase family protein
MA_RS09680	-0.383002	0.329621	0.572586	MA1855	LysE family translocator
MA_RS09430	-0.382604	0.428955	0.660993	MA1811	winged helix-turn-helix domain-containing protein
MA_RS11245	-0.381313	0.325406	0.567435	MA2167	flavodoxin family protein
MA_RS19080	-0.381308	0.552139	0.745946	MA3661	hypothetical protein
MA_RS15475	-0.380835	0.800658	0.896279	MA2953	amidohydrolase
MA_RS08340	-0.380597	0.0285701	0.10812	MA1605	M1 family metallopeptidase
MA_RS10225	-0.380538	0.175629	0.393499	MA1962	MBL fold metallo-hydrolase
MA_RS03155	-0.378913	0.033709	0.122202	MA0600	30S ribosomal protein S2
MA_RS03100	-0.378372	0.269451	0.509353	MA0591	RPA family protein
MA_RS00430	-0.377238	0.140408	0.340577	MA0084	CHAD domain-containing protein
MA_RS10970	-0.376944	0.260208	0.499222	MA2113	hypothetical protein
MA_RS04445	-0.375688	0.785018	0.887956	MA0853	ABC transporter ATP-binding protein
MA_RS11585	-0.374479	0.801114	0.896348	MA2235	DUF927 domain-containing protein
MA_RS03735	-0.373892	0.082743	0.238977	MA0713	HD domain-containing protein
MA_RS24465	-0.373048	0.430554	0.661924	MA_1692	tyrosine-type recombinase/integrase
MA_RS12325	-0.372585	0.441287	0.670881	MA2376	nucleotidyltransferase
MA_RS03990	-0.371753	0.349797	0.58939	MA0763	ATP-binding protein
MA_RS12575	-0.371139	0.388488	0.622752	MA2423	hypothetical protein
MA_RS11135	-0.371081	0.198323	0.425473	MA2144	glutamine-hydrolyzing carbamoyl-phosphate synthase small subunit
MA_RS19105	-0.371077	0.508083	0.71487	MA3665	CRISPR-associated helicase/endonuclease Cas3
MA_RS27260	-0.37011	0.77092	0.87989		hypothetical protein
MA_RS24670	-0.369363	0.3853	0.620556
MA_RS14830	-0.367761	0.393937	0.627045	MA2828	Nif3-like dinuclear metal center hexameric protein
MA_RS25745	-0.36676	0.807383	0.899819
MA_RS00720	-0.366441	0.433491	0.663742	MA0137	cytidine/deoxycytidylate deaminase family protein
MA_RS20255	-0.364743	0.213765	0.446179	MA3884	cell division protein SepF
MA_RS08060	-0.363416	0.286368	0.525985	MA1553	YIP1 family protein
MA_RS26765	-0.363206	0.257159	0.496534
MA_RS18825	-0.360926	0.623218	0.795828	MA3610	SRPBCC family protein
MA_RS04645	-0.360728	0.249472	0.489858	MA0892	dihydroorotase
MA_RS03015	-0.360703	0.463925	0.686525	MA0574	siroheme decarboxylase subunit alpha
MA_RS23865	-0.36063	0.57534	0.764989	MA4577	right-handed parallel beta-helix repeat-containing protein
MA_RS09265	-0.360005	0.278994	0.518523	MA1783	RNA-binding protein
MA_RS03475	-0.358091	0.146268	0.349895	MA0661	RnfABCDGE type electron transport complex subunit G	RnfG
MA_RS24495	-0.357205	0.569136	0.760745	MA_1844	PAS domain-containing protein
MA_RS07165	-0.35652	0.106821	0.285316	MA1381	Era-like GTP-binding protein
MA_RS01125	-0.356021	0.738519	0.861731	MA0210	YunC family protein
MA_RS23935	-0.354611	0.219194	0.453319	MA4587	signal recognition particle protein Srp54
MA_RS16610	-0.353441	0.909325	0.955999	MA3178	rhodanese-like domain-containing protein
MA_RS17270	-0.353046	0.201635	0.428734	MA3306	CDP-2,3-bis-(O-geranylgeranyl)-sn-glycerol synthase
MA_RS10840	-0.352302	0.721822	0.851314	MA2087	ISNCY-like element ISMac19 family transposase
MA_RS13340	-0.351734	0.638887	0.805206	MA2565	IS5 family transposase
MA_RS19255	-0.351667	0.556706	0.748974	MA3696	30S ribosomal protein S27ae
MA_RS17445	-0.351665	0.101309	0.273811	MA3342	homocitrate synthase family protein
MA_RS09270	-0.35044	0.0917362	0.257461	MA1784	50S ribosomal protein L15e
MA_RS22750	-0.350108	0.550882	0.745371	MA4352	methyltransferase domain-containing protein
MA_RS01535	-0.350096	0.273654	0.513465	MA0289	MBL fold metallo-hydrolase
MA_RS06360	-0.349708	0.789937	0.891076	MA1223	homoaconitase small subunit
MA_RS25990	-0.349649	0.388247	0.622752
MA_RS14610	-0.348758	0.559524	0.751432	MA2791	hypothetical protein
MA_RS07330	-0.348715	0.889625	0.947231	MA1413	Sm protein
MA_RS25895	-0.347988	0.699384	0.84251
MA_RS10765	-0.347805	0.601631	0.780869		pseudo
MA_RS20190	-0.347388	0.308128	0.54996	MA3871	transcription factor
MA_RS15125	-0.346916	0.758528	0.872758	MA2883	protoglobin domain-containing protein
MA_RS06525	-0.346112	0.0831363	0.23996	MA1258	30S ribosomal protein S7
MA_RS03560	-0.345956	0.4265	0.658807	MA0678	coiled-coil protein
MA_RS02840	-0.344951	0.24511	0.484676	MA0541	imidazole glycerol phosphate synthase subunit HisF
MA_RS07525	-0.344753	0.12014	0.307792	MA1450	MgtC/SapB family protein
MA_RS21120	-0.344744	0.0234478	0.0930951	MA4046	methionine--tRNA ligase
MA_RS19750	-0.344524	0.231867	0.468058	MA3791	acetolactate synthase small subunit
MA_RS00550	-0.344443	0.162231	0.372476	MA0104	5'/3'-nucleotidase SurE
MA_RS25700	-0.343676	0.808516	0.900419
MA_RS23595	-0.343093	0.053942	0.175283	MA4524	Asp-tRNA(Asn)/Glu-tRNA(Gln) amidotransferase subunit GatB
MA_RS06825	-0.34256	0.0788456	0.230355	MA1317	Glu-tRNA(Gln) amidotransferase subunit GatD
MA_RS22690	-0.342387	0.34601	0.586707	MA4341	energy-coupling factor transporter ATPase
MA_RS03915	-0.340002	0.193866	0.420274	MA0749	cysteine--tRNA ligase
MA_RS23485	-0.339539	0.0859722	0.24543	MA4502	aspartate carbamoyltransferase
MA_RS00455	-0.339464	0.333541	0.575219	MA0089	DUF169 domain-containing protein
MA_RS01050	-0.338113	0.473193	0.693467	MA0195	methyltransferase domain-containing protein
MA_RS00740	-0.337465	0.781494	0.885512	MA0141	efflux RND transporter permease subunit
MA_RS23455	-0.337389	0.594428	0.774955		hypothetical protein
MA_RS12560	-0.33678	0.880582	0.941438	MA2420	hypothetical protein
MA_RS08685	-0.336656	0.576037	0.765244	MA1675	sulfite exporter TauE/SafE family protein
MA_RS01830	-0.336098	0.339936	0.580972	MA0346	cobaltochelatase subunit CobN
MA_RS02850	-0.335797	0.523916	0.725471	MA0543	protein-L-isoaspartate O-methyltransferase
MA_RS12990	-0.335492	0.533868	0.73282	MA2498	FumA C-terminus/TtdB family hydratase beta subunit
MA_RS01000	-0.334696	0.496531	0.709821	MA0185	MFS transporter
MA_RS00605	-0.334031	0.259653	0.499105	MA0116	archaetidylserine synthase
MA_RS20945	-0.333762	0.227882	0.46424		PDGLE domain-containing protein
MA_RS04320	-0.333732	0.182295	0.402846	MA0829	S-layer protein SlmA
MA_RS23570	-0.333621	0.147714	0.351758	MA4519	methanogenesis marker 14 protein
MA_RS05775	-0.333259	0.0935846	0.260844	MA1108	30S ribosomal protein S13
MA_RS27005	-0.33233	0.664986	0.821922
MA_RS25715	-0.331416	0.906327	0.95504
MA_RS20565	-0.331199	0.705323	0.8449	MA3941	permease
MA_RS08960	-0.33044	0.0751537	0.222531	MA1725	phenylacetate--CoA ligase family protein
MA_RS01550	-0.33008	0.896128	0.94894	MA0292	signal recognition particle protein Srp19
MA_RS10290	-0.329741	0.275462	0.515329	MA1975	hypothetical protein
MA_RS18495	-0.329418	0.587152	0.771426	MA3541	GNAT family N-acetyltransferase
MA_RS06620	-0.329392	0.138868	0.338314	MA1275	adenosylhomocysteinase
MA_RS06610	-0.329348	0.528828	0.728279	MA1273	ABC transporter ATP-binding protein
MA_RS09255	-0.329206	0.465749	0.686883	MA1781	Rpp14/Pop5 family protein
MA_RS12020	-0.328809	0.629404	0.799014	MA2313	oligosaccharide flippase family protein
MA_RS03515	-0.328596	0.229591	0.466154	MA0669	replication factor C small subunit
MA_RS01475	-0.327752	0.638076	0.804631	MA0277	sugar phosphate isomerase/epimerase family protein
MA_RS21150	-0.325625	0.109686	0.290953	MA4052	glycoside hydrolase family 57 protein
MA_RS23450	-0.325616	0.613663	0.788499	MA4494	DUF1673 domain-containing protein
MA_RS15550	-0.3253	0.890347	0.947231	MA2968	NAD(P)/FAD-dependent oxidoreductase
MA_RS20080	-0.325252	0.0845106	0.242421	MA3850	prefoldin subunit beta
MA_RS22970	-0.325089	0.91028	0.955999	MA4394	cation diffusion facilitator family transporter
MA_RS14235	-0.324783	0.0974928	0.267634	MA2720	cysteine synthase A
MA_RS03010	-0.324578	0.062995	0.195578	MA0573	heme b synthase
MA_RS00475	-0.324302	0.497109	0.710014	MA0093	Sjogren's syndrome/scleroderma autoantigen 1 family protein
MA_RS06490	-0.324209	0.331235	0.574153	MA1250	ABC transporter substrate-binding protein
MA_RS05640	-0.32371	0.362321	0.59895	MA1081	30S ribosomal protein S17
MA_RS12970	-0.323673	0.730039	0.856789	MA2494	ISNCY-like element ISMac19 family transposase
MA_RS10760	-0.32341	0.864618	0.934511	MA2070	PAAR domain-containing protein
MA_RS16555	-0.32239	0.606863	0.784196	MA3167	NAD(P)/FAD-dependent oxidoreductase
MA_RS14240	-0.322061	0.0690996	0.208861
MA_RS23030	-0.321692	0.317742	0.559288	MA4405	MBL fold metallo-hydrolase
MA_RS24595	-0.320814	0.689239	0.838661	MA_2328	hypothetical protein
MA_RS19705	-0.320781	0.587546	0.771426	MA3784	metalloregulator ArsR/SmtB family transcription factor
MA_RS11695	-0.319593	0.306993	0.549105	MA2255	tetratricopeptide repeat protein
MA_RS25030	-0.319306	0.14762	0.351721
MA_RS15880	-0.317502	0.703226	0.843055	MA3032	alpha-amylase family glycosyl hydrolase
MA_RS05205	-0.317246	0.584639	0.771426
MA_RS07200	-0.317026	0.548942	0.744524	MA1389	cytochrome c biogenesis CcdA family protein
MA_RS23780	-0.316027	0.449401	0.676483	MA4561	methyl sulfide methyltransferase-associated sensor MsmS
MA_RS20970	-0.315941	0.42467	0.657952	MA4019	cobalt ECF transporter T component CbiQ
MA_RS07235	-0.315614	0.304471	0.546653	MA1396	amino acid-binding protein
MA_RS14000	-0.314859	0.759849	0.873228		hypothetical protein
MA_RS05650	-0.314637	0.289081	0.528625	MA1083	50S ribosomal protein L24
MA_RS00965	-0.314606	0.80494	0.899081	MA0178	TetR/AcrR family transcriptional regulator
MA_RS03545	-0.314116	0.0782769	0.229727	MA0675	acetyl-CoA carboxylase biotin carboxylase subunit
MA_RS12025	-0.313202	0.66868	0.825142	MA2314	hypothetical protein
MA_RS10295	-0.313201	0.548558	0.744481	MA1976	DUF523 domain-containing protein
MA_RS02920	-0.310183	0.433069	0.663353	MA0555	hypothetical protein
MA_RS11830	-0.309891	0.383409	0.619446	MA2281	molybdate ABC transporter permease subunit
MA_RS01065	-0.308518	0.75135	0.868093	MA0198	GNAT family N-acetyltransferase
MA_RS04935	-0.308009	0.217714	0.451246	MA0949	30S ribosomal protein S15
MA_RS03845	-0.307599	0.82468	0.908968	MA0734	isoprenylcysteine carboxylmethyltransferase family protein
MA_RS01285	-0.307303	0.537064	0.735389	MA0240	ATP-dependent sacrificial sulfur transferase LarE
MA_RS23010	-0.305868	0.237121	0.475498	MA4401	redox-regulated ATPase YchF
MA_RS24155	-0.304715	0.80699	0.899602	MA4629	hypothetical protein
MA_RS21920	-0.30468	0.407616	0.642082	MA4199	7-cyano-7-deazaguanine synthase QueC
MA_RS07180	-0.304587	0.148661	0.35309	MA1384	6-phospho-3-hexuloisomerase
MA_RS16985	-0.303816	0.867598	0.936024	MA3256	hypothetical protein
[truncated: 2,571 more rows]

## Sheet: Supp. Table 7
Table S7. Growth characteristics of the ∆mmcA-rnf and ∆mmcA-rnf PmcrB(tetO4)-fpo strains in high-salt (HS) minimal medium containing 50 mM trimethylamine (TMA). TET = concentration of tetracycline in µg/mL
Substrate	Strain	TD (hr)	TD p-val	TLag (hr)	TLag p-val
50 mM TMA	WT	14.92 ± 0.57	-	14.63 ± 2.60	-
	∆mmcA-rnf PmcrB(tetO4)-fpo 25 TET	15.09 ± 0.36	0.62	13.63 ± 1.58	0.54
	∆mmcA-rnf PmcrB(tetO4)-fpo 0 TET	15.99 ± 0.065	0.05	12.87 ± 3.19	0.42

## Sheet: Supp. Table 8
Table S8. Accessions for the pHMMs of individual proteins/subunits queried in this study.
Protein	Subunit	NCBIfam/TIGRFAM Accession or KEGG Orthology ID	Notes
Acetate Kinase	Ack	TIGR00016.1	--
Phosphotransacetylase	Pta	TIGR00651.1	--
AMP-Forming Acetyl-CoA Synthetase	Acs	TIGR02188.1	--
Rhodobacter Nitrogen Fixation Complex	MmcA	--	--
	RnfA	NF041835.1	--
	RnfB	NF041836.1	--
	RnfC	NF041837.1	--
	RnfD	NF041838.1	--
	RnfE	NF041839.1	--
	RnfG	NF041840.1	--
F420:Phenazine Oxidoreductase	FpoA	--	No TIGRFAM pHMM available
	FpoB
	FpoC	NF040611.1	--
	FpoD	NF040602.1	--
	FpoH	NF040610.1	--
	FpoI	NF040612.1	--
	FpoJ	NF040613.1	--
	FpoK	NF040614.1	--
	FpoL	NF040617.1	--
	FpoM	--	No TIGRFAM pHMM available
	FpoN
	FpoO
F420:Phenazine Oxidoreductase, F420-interacting subunit	FpoF	NF040616.1	--
Energy Converting Hydrogenase	EchA	K14086	No TIGRFAM pHMM available
	EchB	K14087
	EchC	K14088
	EchD	K14089
	EchE	K14090
	EchF	K14091

## Sheet: Supp. Table 9
Table S9. List of CRISPR sgRNA target sequences used in this study.
Gene locus	Target Sequence (+PAM)	Location in M. acetivorans Chromosome
ack (MA3606, MA_RS18805)	TCTCTATGCCGAGACCGTCAAGG	4,446,889 - 4,446,911 (+ strand)
pta (MA3607, MA_RS18810)	TGTCGGCTTCATCACCGACAAGG	4,448,898 - 4,448,920 (+ strand)
mreA (MA3302, MA_RS17255)	CCTCATTGCAAGACTTACTTCGG	4,076,495 - 4.076,517 (+ strand)
Promoter fpo, upstream of fpoA (MA1495, MA_RS07760)	TAGTTCTGCAAATGAATCAGGGG	1,766,963 - 1,766,982 (– strand)

## Sheet: Supp. Table 10
Table S10. List of plasmids used in this study.
Plasmid	Description	Source
pAMG40	Vector for fosmid retrofitting that encodes the pC2A origin, λattB, and AmpR	(Guss, et al. 2008)
pJK027A	Vector containing λattP, φC31-attB, and a promoter fusion of PmcrCB(tetO1) to uidA	(Guss, et al. 2008)
pDN201	Plasmid derived from pJK027A containing a promoter fusion of PmcrCB(tetO1) to Spy cas9	(Nayak and Metcalf, 2017)
pBD012	Derivative of pDN201 expressing one sgRNA introduced at the AscI site, targeting mreA (MA3302) in M. acetivorans C2A	This study
pBD013	Derivative of pBD0012 containing a 2kb repair template introduced at the PmeI site to delete mreA leaving only the first and last 30bp of the gene in M. acetivorans C2A	This study
pBD014	Cointegrate of pBD013 and pAMG40 obtained by Gateway cloning (BP Clonase)	This study
pBD022	Derivative of pDN201 with two sgRNAs in tandem at the AscI site targetting the ack-pta locus (MA3606-MA3607) in M. acetivorans	This study
pBD023	Derivative of pBD022 containing a 2kb repair template introduced at the PmeI site to delete ack-pta (MA3606-3607) leaving only the first 30bp of ackA (MA3606) and last 30bp of pta (MA3607) in M. acetivorans C2A	This study
pBD024	Cointegrate of pBD023 and pAMG40 obtained by Gateway cloning (BP Clonase)	This study
pBD031	Derivative of pJK027A with Methanothrix concilii/soehngenii acs3 (MCON0559) under control of PmcrB(tetO1); uidA removed	This study
pBD032	Derivative of pJK027A with Methanothrix concilii/soehngenii acs3 (MCON0559) and inorganic pyrophosphatase (MCON1906) under control of PmcrB(tetO1); uidA removed	This study
pBD033	Derivative of pJK027A with Methanothrix harundinacea acs2 (MHAR0751) under control of PmcrB(tetO1); uidA removed	This study
pBD034	Derivative of pJK027A with Methanothrix harundinacea acs2 (MHAR0751) and inorganic pyrophosphatase (MHAR0188) under control of PmcrB(tetO1); uidA removed	This study
pBD035	Cointegrate of pBD031 and pAMG40 obtained by Gateway cloning (BP Clonase)	This study
pBD036	Cointegrate of pBD032 and pAMG40 obtained by Gateway cloning (BP Clonase)	This study
pBD037	Cointegrate of pBD033 and pAMG40 obtained by Gateway cloning (BP Clonase)	This study
pBD038	Cointegrate of pBD034 and pAMG40 obtained by Gateway cloning (BP Clonase)	This study
pBD041	Derivative of pJK027A with Methanosarcina acetivorans C2A ack and pta locus under control of PmcrB(tetO1); uidA removed	This study
pBD042	Derivative of pJK027A with Methanomethylovorans hollandica DSM15978 (WWM593) acs (Metho_2385) under control of PmcrB(tetO1); uidA removed	This study
pBD043	Cointegrate of pBD041 and pAMG40 obtained by Gateway cloning (BP Clonase)	This study
pBD044	Cointegrate of pBD042 and pAMG40 obtained by Gateway cloning (BP Clonase)	This study
pBD046	Derivative of pBD034 with PmcrB from M. mazei expressing cdh2 operon from M. acetivorans inserted at AscI site	This study
pBD047	Cointegrate of pBD046 and pAMG40 obtained by Gateway cloning (BP Clonase)	This study
pBD028	Derivative of pDN201 with a single sgRNA at the AscI site targetting the promoter region upstream of the fpo operon (MA1494-1507) locus in M. acetivorans C2A	This study
pBD029	Derivative of pBD028 containing a 2kb HR template introduced at the PmeI site to replace the native fpo promoter with the M. acetivorans mcr terminator and the PmcrB(tetO4) promoter in M. acetivorans C2A	This study
pBD030	Cointegrate of pBD029 and pAMG40 obtained by Gateway cloning (BP Clonase)	This study

[truncated: 1 more sheets: Supp. Table 11]
